# Supplementary material for: Evolutionary History of Wild Barley (Hordeum vulgare subsp. spontaneum) Analyzed Using Multilocus Sequence Data and Paleodistribution Modeling
Source: Genome Biol Evol. 2014 Feb 27;6(3):685–702. doi: 10.1093/gbe/evu047 (PMC3971598; doi:10.1093/gbe/evu047)
Supplement: Supplementary Data [file supp_evu047_Jakob_et_al_table_S1_GBE.xlsx]

## Sheet: complete dataset
Supplementary table S1
								Information on wild H. spontaneum			USDA information			ICARDA information				IPK information			Seed/DNA/sequence source					Sequences obtained from				Geographical origin
Serial number	Accession number this paper	Taxon	Status defined	FT Nr (if available)	Genotype (cultivars only)	Growth habit; italics=not save	Row-type (domesticated only)	Other numbers	Other numbers	Original seed source/ collector/ donor/ year	USDA accession number	USDA collection number	NPGS aquisition date	ICARDA accession number old	ICARDA accession number	ICARDA collection number	ICARDA aquisition date	IPK accession number	Additional inf IPK	Additional numbers	Original seed source/ collector/ donor/ year	Collection date	Donor	Seeds/DNA received via	Seeds received	Sequences from Morrell et al. 2007	Cluster bei Morrell & Clegg (2003)	Sequences from Kilian et al. 2006	Sequences from EMBL	Country	Collection site	Altitute (m)	Lat	Lon
1	11	Hordeum spontaneum	‘wild H. spontaneum’	FT011				B1K-04-12		Hübner et al. 2007																				Israel	Ein Prat	324.219	31.8346	35.3057
2	15	Hordeum spontaneum	‘wild H. spontaneum’	FT015				B1K-05-17		Hübner et al. 2007																				Israel	Neomi	-243.328	31.9262	35.4684
3	24	Hordeum spontaneum	‘wild H. spontaneum’	FT024				B1K-07-17		Hübner et al. 2007																				Israel	Rotem	-116.92	32.343	35.5171
4	27	Hordeum spontaneum	‘wild H. spontaneum’	FT027				B1K-08-10		Hübner et al. 2007																				Israel	Talkid Stream	-241.94	32.2829	35.5484
5	31	Hordeum spontaneum	‘wild H. spontaneum’	FT031				B1K-09-07		Hübner et al. 2007																				Israel	Ashqelon	41.4887	31.6983	34.585
6	42	Hordeum spontaneum	‘wild H. spontaneum’	FT042				B1K-11-11		Hübner et al. 2007																				Israel	Shivta	353.747	30.89	34.6315
7	47	Hordeum spontaneum	‘wild H. spontaneum’	FT047				B1K-12-17		Hübner et al. 2007																				Israel	Kidron streem	-368.363	31.6749	35.4354
8	67	Hordeum spontaneum	‘wild H. spontaneum’	FT067				B1K-17-07		Hübner et al. 2007																				Israel	Amatzya	361.635	31.5386	34.8897
9	79	Hordeum spontaneum	‘wild H. spontaneum’	FT079				B1K-19-15		Hübner et al. 2007																				Israel	Shilat	278.233	31.9179	35.0214
10	84	Hordeum spontaneum	‘wild H. spontaneum’	FT084				B1K-20-17		Hübner et al. 2007																				Israel	Dor	15.9738	32.6167	34.9324
11	101	Hordeum spontaneum	‘wild H. spontaneum’	FT101				B1K-24-13		Hübner et al. 2007																				Israel	Gan Ner	43.7248	32.5488	35.34
12	142	Hordeum spontaneum	‘wild H. spontaneum’	FT142				B1K-33-03		Hübner et al. 2007																				Israel	Mt. Harif	855.427	30.5716	34.677
13	147	Hordeum spontaneum	‘wild H. spontaneum’	FT147				B1K-34-06		Hübner et al. 2007																				Israel	Havarim stream	483.681	30.8454	34.7444
14	172	Hordeum spontaneum	‘wild H. spontaneum’	FT172				B1K-40-08		Hübner et al. 2007																				Syria	Sa'ar stream	694.943	33.2294	35.7307
15	181	Hordeum spontaneum	‘wild H. spontaneum’	FT181				B1K-42-07		Hübner et al. 2007																				Israel	Jordan est. chanal	403.923	33.1406	35.63
16	200	Hordeum spontaneum	‘wild H. spontaneum’	FT200				B1K-46-07		Hübner et al. 2007																				Israel	Amud stream	356.436	32.8726	35.502
17	219	Hordeum spontaneum	‘wild H. spontaneum’	FT219				B1K-50-08		Hübner et al. 2007																				Syria	Mt. Hermon	976.753	33.2872	35.7635
18	222	Hordeum spontaneum	‘wild H. spontaneum’	FT222				B1K-51-07		Hübner et al. 2007																				Israel	Mt. Meron		32.9743	35.4239
19	462/F04	Hordeum spontaneum	‘wild H. spontaneum’	FT462				HP-20-1	2004-6-29-12-2	Özkan et al. 2004																				Turkey	37.8 km SW from Pirinçlik	1410	37.7783	39.78
20	639	Hordeum spontaneum	‘wild H. spontaneum’	FT639				B1K-01-20		Hübner et al. 2007																				Israel	Almog	-303.586	29.5131	34.9242
21	A01	Hordeum spontaneum	‘wild H. spontaneum’	-				HP-01-1	2005-7-5-2-7	Özkan et al. 2005																				Turkey	41 km E from Türkoğlu to Gaziantep	670	37.3297	37.1636
22	A02	Hordeum spontaneum	‘wild H. spontaneum’	FT731				HP-07-2	2005-7-5-12-5	Özkan et al. 2005																				Turkey	22 km NEE from Narlı	980	37.4239	37.2814
23	A03	Hordeum spontaneum	‘wild H. spontaneum’	-				HP-11-5	2004-6-26-6-2	Özkan et al. 2004																				Turkey	32.9 km E from Antakya	150	36.2475	36.5247
24	A04	Hordeum spontaneum	‘wild H. spontaneum’	FT459				HP-15-2	2004-6-28-4-8	Özkan et al. 2004																				Turkey	48.7 km N Şanlıurfa to Siverek	780	37.4933	38.8767
25	A05	Hordeum spontaneum	‘wild H. spontaneum’	-				HP-23-1	2004-6-30-3-4	Özkan et al. 2004																				Turkey	17.9 km SW from Karabahçe	1160	37.7414	39.7139
26	A06	Hordeum spontaneum	‘wild H. spontaneum’	-				HP-34-1	2004-7-3-2-7	Özkan et al. 2004																				Turkey	32.2 km W from Adıyaman to Besni	730	37.7022	38.0122
27	A07	Hordeum spontaneum	‘wild H. spontaneum’	-				HP-39-1	2004-7-3-8-7	Özkan et al. 2004																				Turkey	14 km SW from Araban to Gaziantep	670	37.3897	37.5622
28	A09	Hordeum spontaneum	‘wild H. spontaneum’	-				HP45-1	2006-6-16-1-3	Özkan et al. 2006																				Turkey	Tilmen Höyük,9 km E from Islahiye to Musabeyli	470	37.0306	36.7061
29	A12	Hordeum spontaneum	‘wild H. spontaneum’	FT748				HP-57-1	2006-6-21-5-4	Özkan et al. 2006																				Turkey	50 km NE from Kilis to Gazentep	510	37.315	37.7347
30	B01	Hordeum spontaneum	‘wild H. spontaneum’	-				HP-01-2	2005-7-5-2-7	Özkan et al. 2005																				Turkey	41 km E from Türkoğlu to Gaziantep	670	37.3297	37.1636
31	B02	Hordeum spontaneum	‘wild H. spontaneum’	-				HP-08-1	2005-7-5-13-5	Özkan et al. 2005																				Turkey	30 km E from Narlı	790	37.3683	37.3086
32	B03	Hordeum spontaneum	‘wild H. spontaneum’	-				HP-12-1	2004-6-28-1-4	Özkan et al. 2004																				Turkey	56.4 km E from Birecik to Şanlıurfa	710	37.0647	38.4978
33	B04	Hordeum spontaneum	‘wild H. spontaneum’	FT735				HP-16-1	2004-6-29-7-3	Özkan et al. 2004																				Turkey	12.9 NW from Ovadağ to Pirinçlik	1007	37.7919	39.955
34	B05	Hordeum spontaneum	‘wild H. spontaneum’	-				HP-23-2	2004-6-30-3-4	Özkan et al. 2004																				Turkey	17.9 km SW from Karabahçe	1160	37.7414	39.7139
35	B06	Hordeum spontaneum	‘wild H. spontaneum’	-				HP-34-2	2004-7-3-2-7	Özkan et al. 2004																				Turkey	32.2 km W from Adıyaman to Besni	730	37.7022	38.0122
36	B07	Hordeum spontaneum	‘wild H. spontaneum’	-				HP-39-2	2004-7-3-8-7	Özkan et al. 2004																				Turkey	14 km SW from Araban to Gaziantep	670	37.3897	37.5622
37	B09	Hordeum spontaneum	‘wild H. spontaneum’	-				HP45-3	2006-6-16-1-3	Özkan et al. 2006																				Turkey	Tilmen Höyük,9 km E from Islahiye to Musabeyli	470	37.0306	36.7061
38	B11	Hordeum spontaneum	‘wild H. spontaneum’	FT743				HP-35-1	2004-7-3-3-4	Özkan et al. 2004																				Turkey	41.5 km W from Adıyaman to Besni	640	37.7111	37.9422
39	B12	Hordeum spontaneum	‘wild H. spontaneum’	-				HP-57-2	2006-6-21-5-4	Özkan et al. 2006																				Turkey	50 km NE from Kilis to Gazentep	510	37.315	37.7347
40	C01	Hordeum spontaneum	‘wild H. spontaneum’	FT729				HP-03-1	2005-7-5-5-7	Özkan et al. 2005																				Turkey	50 km SE Türkoğlu to Gaziantep	912	37.2878	37.1894
41	C02	Hordeum spontaneum	‘wild H. spontaneum’	-				HP-08-2	2005-7-5-13-5	Özkan et al. 2005																				Turkey	30 km E from Narlı	790	37.3683	37.3086
42	C03	Hordeum spontaneum	‘wild H. spontaneum’	-				HP-12-2	2004-6-28-1-4	Özkan et al. 2004																				Turkey	56.4 km E from Birecik to Şanlıurfa	710	37.0647	38.4978
43	C04	Hordeum spontaneum	‘wild H. spontaneum’	FT736				HP-16-3	2004-6-29-7-3	Özkan et al. 2004																				Turkey	12.9 NW from Ovadağ to Pirinçlik	1007	37.7919	39.955
44	C05	Hordeum spontaneum	‘wild H. spontaneum’	FT465				HP-25-2	2004-6-30-5-3	Özkan et al. 2004																				Turkey	28.1 km SW from Karabahçe	1170	37.6619	39.7136
45	C06	Hordeum spontaneum	‘wild H. spontaneum’	-				HP-36-1	2004-7-3-4-11	Özkan et al. 2004																				Turkey	44.5 km W from Adıyaman to Besni	710	37.7058	37.9153
46	C07	Hordeum spontaneum	‘wild H. spontaneum’	-				HP-40-1	2004-7-3-10-7	Özkan et al. 2004																				Turkey	34.2 km SW from Araban to Gaziantep	650	37.2728	37.5547
47	C09	Hordeum spontaneum	‘wild H. spontaneum’	FT745				HP46-1	2006-6-16-2-5	Özkan et al. 2006																				Turkey	15 km E from Islahiye to Musabeyli	431	36.9786	36.7281
48	C11	Hordeum spontaneum	‘wild H. spontaneum’	-				HP-49-1	2006-6-16-9-1	Özkan et al. 2006																				Turkey	22 km NE from Kilis to Gazentep	720	36.8381	37.3358
49	C12	Hordeum spontaneum	‘wild H. spontaneum’	-				HP-58-1	2006-6-21-8-4	Özkan et al. 2006																				Turkey	53 km NE from Kilis to Gazentep	580	37.3361	37.8128
50	D01	Hordeum spontaneum	‘wild H. spontaneum’	FT453				HP-03-2	2005-7-5-5-7	Özkan et al. 2005																				Turkey	50 km SE Türkoğlu to Gaziantep	912	37.2878	37.1894
51	D02	Hordeum spontaneum	‘wild H. spontaneum’	-				HP-09-1	2004-6-25-4-2	Özkan et al. 2004																				Turkey	21.9 km N from Kirikhan to Hassa	400	36.7567	36.5183
52	D03	Hordeum spontaneum	‘wild H. spontaneum’	-				HP-13-1	2004-6-28-2-8	Özkan et al. 2004																				Turkey	85.6 km E from Birecik to Şanlıurfa	780	37.1231	38.6803
53	D04	Hordeum spontaneum	‘wild H. spontaneum’	-				HP-18-1	2004-6-29-9-3	Özkan et al. 2004																				Turkey	20.1 km SW from Pirinçlik	1080	37.8672	39.8514
54	D05	Hordeum spontaneum	‘wild H. spontaneum’	FT740				HP-27-1	2004-6-30-8-4	Özkan et al. 2004																				Turkey	41.6 km SW from Karabahçe	1170	37.5856	39.7433
55	D06	Hordeum spontaneum	‘wild H. spontaneum’	-				HP-36-2	2004-7-3-4-11	Özkan et al. 2004																				Turkey	44.5 km W from Adıyaman to Besni	710	37.7058	37.9153
56	D07	Hordeum spontaneum	‘wild H. spontaneum’	-				HP-40-2	2004-7-3-10-7	Özkan et al. 2004																				Turkey	34.2 km SW from Araban to Gaziantep	650	37.2728	37.5547
57	D09	Hordeum spontaneum	‘wild H. spontaneum’	FT746				HP46-2	2006-6-16-2-5	Özkan et al. 2006																				Turkey	15 km E from Islahiye to Musabeyli	431	36.9786	36.7281
58	D11	Hordeum spontaneum	‘wild H. spontaneum’	-				HP-49-2	2006-6-16-9-1	Özkan et al. 2006																				Turkey	22 km NE from Kilis to Gazentep	720	36.8381	37.3358
59	D12	Hordeum spontaneum	‘wild H. spontaneum’	-				HP-58-2	2006-6-21-8-4	Özkan et al. 2006																				Turkey	53 km NE from Kilis to Gazentep	580	37.3361	37.8128
60	E01	Hordeum spontaneum	‘wild H. spontaneum’	-				HP-05-1	2005-7-5-8-6	Özkan et al. 2005																				Turkey	60 km SE from Türkoğlu	845	37.2925	37.245
61	E02	Hordeum spontaneum	‘wild H. spontaneum’	-				HP-09-2	2004-6-25-4-2	Özkan et al. 2004																				Turkey	21.9 km N from Kirikhan to Hassa	400	36.7567	36.5183
62	E03	Hordeum spontaneum	‘wild H. spontaneum’	FT457				HP-13-2	2004-6-28-2-8	Özkan et al. 2004																				Turkey	85.6 km E from Birecik to Şanlıurfa	780	37.1231	38.6803
63	E04	Hordeum spontaneum	‘wild H. spontaneum’	-				HP-18-3	2004-6-29-9-3	Özkan et al. 2004																				Turkey	20.1 km SW from Pirinçlik	1080	37.8672	39.8514
64	E05	Hordeum spontaneum	‘wild H. spontaneum’	FT468				HP-27-2	2004-6-30-8-4	Özkan et al. 2004																				Turkey	41.6 km SW from Karabahçe	1170	37.5856	39.7433
65	E06	Hordeum spontaneum	‘wild H. spontaneum’	-				HP-37-1	2004-7-3-5-2	Özkan et al. 2004																				Turkey	2.8 km SW from Besni to Araban	860	37.6786	37.865
66	E07	Hordeum spontaneum	‘wild H. spontaneum’	-				HP-41-1	2004-7-3-11-5	Özkan et al. 2004																				Turkey	17.5 km W from Gaziantep to Nurdağ	1010	37.1706	37.2033
67	E09	Hordeum spontaneum	‘wild H. spontaneum’	-				HP47-1	2006-6-16-6-4	Özkan et al. 2006																				Turkey	35 km SE from Islahiye to Musabeyli	890	36.9728	36.9028
68	E11	Hordeum spontaneum	‘wild H. spontaneum’	-				HP-52-1	2006-6-17-4-3	Özkan et al. 2006																				Turkey	26 km NE from Kilis to Gazentep	800	36.9081	37.1969
69	E12	Hordeum spontaneum	‘wild H. spontaneum’	-				HP-63-1	19-06-2007-04	Özkan et al. 2007																				Turkey	Şanlıurfa; Ceylanpınar road	420	36.95	40.0006
70	F01	Hordeum spontaneum	‘wild H. spontaneum’	-				HP-05-2	2005-7-5-8-6	Özkan et al. 2005																				Turkey	60 km SE from Türkoğlu	845	37.2925	37.245
71	F02	Hordeum spontaneum	‘wild H. spontaneum’	FT732				HP-10-1	2004-6-26-5-2	Özkan et al. 2004																				Turkey	19.1 km E from Antakya	150	36.2558	36.4672
72	F03	Hordeum spontaneum	‘wild H. spontaneum’	-				HP-14-1	2004-6-28-3-3	Özkan et al. 2004																				Turkey	32.4 km N from Şanlıurfa to Siverek	800	37.4103	38.7786
73	F04	Hordeum spontaneum	‘wild H. spontaneum’	FT462				HP-20-1	2004-6-29-12-2	Özkan et al. 2004																				Turkey	37.8 km SW from Pirinçlik	1410	37.7783	39.78
74	F05	Hordeum spontaneum	‘wild H. spontaneum’	FT741				HP-30-1	2004-7-1-10-3	Özkan et al. 2004																				Turkey	9.7 km S from Hasankeyf to Midyat	720	37.6814	41.4525
75	F06	Hordeum spontaneum	‘wild H. spontaneum’	FT472				HP-37-2	2004-7-3-5-2	Özkan et al. 2004																				Turkey	2.8 km SW from Besni to Araban	860	37.6786	37.865
76	F07	Hordeum spontaneum	‘wild H. spontaneum’	FT475				HP-41-2	2004-7-3-11-5	Özkan et al. 2004																				Turkey	17.5 km W from Gaziantep to Nurdağ	1010	37.1706	37.2033
77	F09	Hordeum spontaneum	‘wild H. spontaneum’	-				HP47-2	2006-6-16-6-4	Özkan et al. 2006																				Turkey	35 km SE from Islahiye to Musabeyli	890	36.9728	36.9028
78	F11	Hordeum spontaneum	‘wild H. spontaneum’	-				HP-52-2	2006-6-17-4-3	Özkan et al. 2006																				Turkey	26 km NE from Kilis to Gazentep	800	36.9081	37.1969
79	F12	Hordeum spontaneum	‘wild H. spontaneum’	FT750				HP-63-2	19-06-2007-04	Özkan et al. 2007																				Turkey	Şanlıurfa; Ceylanpınar road	420	36.95	40.0006
80	F2097	Hordeum spontaneum	‘wild H. spontaneum’	FT871				F2097	36305	Reinhard Fritsch, 25.05.1999																				Uzbekistan	Malguzar-Bergzug, Felsriegel des Timur-Tores ca. 5 km W Jizzakh, ca. 500 m, Zahlreich auf Kalkfelsterrassen und in Spalten	500	40.0711	67.6932
81	F2098	Hordeum spontaneum	‘wild H. spontaneum’	FT872				F2098	36305	Reinhard Fritsch, 25.05.1999																				Uzbekistan	Südwestliches Hissar-Gebirge, sandiges gipshaltiges Kalkfelsband ca. 5 km SE von Dekhkanabad, Hordeum spontaneum hell. Mit Nr. 2099 auf einer Felsterrasse	1050	38.3111	66.625
82	F2099	Hordeum spontaneum	‘wild H. spontaneum’	FT873				F2099	36305	Reinhard Fritsch, 25.05.1999																				Uzbekistan	Südwestliches Hissar-Gebirge, sandiges gipshaltiges Kalkfelsband ca. 5 km SE von Dekhkanabad, Hordeum spontanum dunkel. Mit Nr. 2098 auf einer Felsterrasse	1050	38.3111	66.625
83	F2105	Hordeum spontaneum	‘wild H. spontaneum’	FT874				F2105	36306	Reinhard Fritsch, 26.05.1999																				Uzbekistan	SW Hissar-Gebirge, Chakchar-Massiv, Straßenrand unterhalb Sajrob		38.0747	66.9667
84	F2131	Hordeum spontaneum	‘wild H. spontaneum’	FT876				F2131	36312	Reinhard Fritsch, 01.06.1999																				Uzbekistan	Pistalitau, middle section of western part, 25 km east of Vangikishlok, Stellenweise am Nordhang, Ähren meist schon zerfallen	500	40.3486	67.5541
85	F2295	Hordeum spontaneum	‘wild H. spontaneum’	FT877				F2295	37386	Reinhard Fritsch, 10.05.2002																				Iran	Nordwesthänge des Alvand-Massivs, nahe an der Abzweigung zur Straße, nach Emam Sadeh Kuh	1900	34.825	48.4486
86	F2296	Hordeum spontaneum	‘wild H. spontaneum’	FT887				F2296	37386	Reinhard Fritsch, 10.05.2002																				Iran	Nordwesthänge des Alvand-Massivs, nahe an der Abzweigung zur Straße, nach Emam Sadeh Kuh, Foto3638	1900	34.825	48.4486
87	F2305	Hordeum spontaneum	‘wild H. spontaneum’	FT888				F2305	37388	Reinhard Fritsch, 12.05.2002																				Iran	Kalksteinhänge unter dem Chaharsebar-Pass ca. 5 km W Mahi Dasht c., 25 km W Kermanshah	1530	34.2351	46.6828
88	F2314	Hordeum spontaneum	‘wild H. spontaneum’	FT878				F2314	37389	Reinhard Fritsch, 13.05.2002																				Iran	Kalkfelsstelle am Wegrand vor Rijab	1300	34.4427	46.0192
89	F2318	Hordeum spontaneum	‘wild H. spontaneum’	FT879				F2318	37389	Reinhard Fritsch, 13.05.2002																				Iran	Ungepflegter Weinberg am Weg zurück von Baba-Vadegar nach Rijab	1000	34.5258	45.9432
90	F2327	Hordeum spontaneum	‘wild H. spontaneum’	FT880				F2327	37392	Reinhard Fritsch, 16.05.2002																				Iran	Ruderalvegetation an Laborgebäuden des gastgebenden Institutes in v	1400	35.2718	47.0294
91	F2426	Hordeum spontaneum	‘wild H. spontaneum’	FT882				F2426		Reinhard Fritsch, 16.05.2007																				Iran	Khorramabad, Gästehaus Umgebung, ruderal	1211	33.2988	48.2102
92	F2494	Hordeum spontaneum	‘wild H. spontaneum’	FT883				F2494		Reinhard Fritsch, 13.05.2006																				Iran	prov. Tehran, Ruderalfläche neben der Allium-Kollektion im Iranian Research Institute of Plant protection, Teheran	1670	35.7984	51.4036
93	F2529	Hordeum spontaneum	‘wild H. spontaneum’	-				F2529		Reinhard Fritsch, 13.05.2011																				Iran	Urmia, Rand der Versuchskulturen im Research Institute of Forests and Rangeland	1400	37.34	45.04
94	F2533_1	Hordeum spontaneum	‘wild H. spontaneum’	-				F2533_1		Reinhard Fritsch, 16.05.2011																				Iran	Teheran, Ruderalfläche innerhalb der Allium-Kollektion im Iranian Research Institute of Plant Protection	1670	35.7923	51.402
95	F2533_2	Hordeum spontaneum	‘wild H. spontaneum’	-				F2533_2		Reinhard Fritsch, 16.05.2011																				Iran	Teheran, Ruderalfläche innerhalb der Allium-Kollektion im Iranian Research Institute of Plant Protection	1670	35.7923	51.402
96	F2533_3	Hordeum spontaneum	‘wild H. spontaneum’	-				F2533_3		Reinhard Fritsch, 16.05.2011																				Iran	Teheran, Ruderalfläche innerhalb der Allium-Kollektion im Iranian Research Institute of Plant Protection	1670	35.7923	51.402
97	G01	Hordeum spontaneum	‘wild H. spontaneum’	FT730				HP-06-2	2005-7-5-11-8	Özkan et al. 2005																				Turkey	72 km SE from Türkoğlu	800	37.3294	37.2747
98	G02	Hordeum spontaneum	‘wild H. spontaneum’	FT733				HP-10-3	2004-6-26-5-2	Özkan et al. 2004																				Turkey	19.1 km E from Antakya	150	36.2558	36.4672
99	G03	Hordeum spontaneum	‘wild H. spontaneum’	FT734				HP-14-2	2004-6-28-3-3	Özkan et al. 2004																				Turkey	32.4 km N from Şanlıurfa to Siverek	800	37.4103	38.7786
100	G04	Hordeum spontaneum	‘wild H. spontaneum’	FT738				HP-21-1	2004-6-30-1-5	Özkan et al. 2004																				Turkey	6.3 km N from Karabahçe (42.9 km W from Diyarbakır to Siverek)	1070	37.8392	39.7231
101	G05	Hordeum spontaneum	‘wild H. spontaneum’	FT742				HP-31-1	2004-7-1-12-7	Özkan et al. 2004																				Turkey	67.9 km W from Midyat to Mardin	880	37.3319	40.7714
102	G06	Hordeum spontaneum	‘wild H. spontaneum’	FT473				HP-38-1	2004-7-3-6-4	Özkan et al. 2004																				Turkey	13.5 km SW from Besni to Araban	910	37.6583	37.7867
103	G07	Hordeum spontaneum	‘wild H. spontaneum’	-				HP-42-1	2004-6-30-10-3	Özkan et al. 2004																				Turkey	27.6 km SW from Karacadağ (69.6 km SW from Karabahçe)	950	37.6278	39.5611
104	G09	Hordeum spontaneum	‘wild H. spontaneum’	FT747				HP48-1	2006-6-16-7-6	Özkan et al. 2006																				Turkey	4 km SE from Musabeyli to Kilis	630	36.8661	36.9519
105	G11	Hordeum spontaneum	‘wild H. spontaneum’	-				HP-55-1	2006-6-17-8-2	Özkan et al. 2006																				Turkey	30 km NE from Kilis to Gazentep	690	36.9125	37.0269
106	G12	Hordeum spontaneum	‘wild H. spontaneum’	FT759				HP-67-8	19-06-2007-05	Özkan et al. 2007																				Turkey	Şanlıurfa; Ceylanpınar-yiranşehir road	490	37.1339	39.8408
107	H01	Hordeum spontaneum	‘wild H. spontaneum’	-				HP-06-3	2005-7-5-11-8	Özkan et al. 2005																				Turkey	72 km SE from Türkoğlu	800	37.3294	37.2747
108	H02	Hordeum spontaneum	‘wild H. spontaneum’	-				HP-11-1	2004-6-26-6-2	Özkan et al. 2004																				Turkey	32.9 km E from Antakya	150	36.2475	36.5247
109	H03	Hordeum spontaneum	‘wild H. spontaneum’	FT458				HP-15-1	2004-6-28-4-8	Özkan et al. 2004																				Turkey	48.7 km N Şanlıurfa to Siverek	780	37.4933	38.8767
110	H04	Hordeum spontaneum	‘wild H. spontaneum’	FT739				HP-21-2	2004-6-30-1-5	Özkan et al. 2004																				Turkey	6.3 km N from Karabahçe (42.9 km W from Diyarbakır to Siverek)	1070	37.8392	39.7231
111	H05	Hordeum spontaneum	‘wild H. spontaneum’	FT470				HP-31-2	2004-7-1-12-7	Özkan et al. 2004																				Turkey	67.9 km W from Midyat to Mardin	880	37.3319	40.7714
112	H06	Hordeum spontaneum	‘wild H. spontaneum’	FT744				HP-38-2	2004-7-3-6-4	Özkan et al. 2004																				Turkey	13.5 km SW from Besni to Araban	910	37.6583	37.7867
113	H07	Hordeum spontaneum	‘wild H. spontaneum’	-				HP-42-2	2004-6-30-10-3	Özkan et al. 2004																				Turkey	27.6 km SW from Karacadağ (69.6 km SW from Karabahçe)	950	37.6278	39.5611
114	H09	Hordeum spontaneum	‘wild H. spontaneum’	-				HP48-2	2006-6-16-7-6	Özkan et al. 2006																				Turkey	4 km SE from Musabeyli to Kilis	630	36.8661	36.9519
115	H11	Hordeum spontaneum	‘wild H. spontaneum’	-				HP-55-2	2006-6-17-8-2	Özkan et al. 2006																				Turkey	30 km NE from Kilis to Gazentep	690	36.9125	37.0269
116	H12	Hordeum spontaneum	‘wild H. spontaneum’	FT760				HP-67-9	19-06-2007-05	Özkan et al. 2007																				Turkey	Şanlıurfa; Ceylanpınar-yiranşehir road	490	37.1339	39.8408
117	ICB181399	Hordeum spontaneum	‘wild H. spontaneum’	FT892				ICB181399																						Jordan	Irbid, Anjarah,		32.5556	35.85
118	MR01_1	Hordeum spontaneum	‘wild H. spontaneum’	-				MR01_1		Michael Ristow, 27.03.2011																				Greece	Rhodos, Stegna, Wegrand am Ort		36.21	28.14
119	MR01_2	Hordeum spontaneum	‘wild H. spontaneum’	-				MR01_2		Michael Ristow, 27.03.2011																				Greece	Rhodos, Stegna, Wegrand am Ort		36.21	28.14
120	MR01_3	Hordeum spontaneum	‘wild H. spontaneum’	-				MR01_3		Michael Ristow, 27.03.2011																				Greece	Rhodos, Stegna, Wegrand am Ort		36.21	28.14
121	SJ050B	Hordeum spontaneum	‘wild H. spontaneum’	FT884				SJ050B		Sabine Jakob, 19.06.2006																				Tadschikistan	W von Dushanbe, Richtung Tula	1075	38.6192	68.615
122	SJ051	Hordeum spontaneum	‘wild H. spontaneum’	FT885				SJ051A		Sabine Jakob, 19.06.2006																				Tadschikistan	W von Dushanbe, Richtung Tula	1075	38.624	68.6135
123	SJ054B	Hordeum spontaneum	‘wild H. spontaneum’	FT886				SJ054B		Sabine Jakob, 21.06.2006																				Tadschikistan	am Shar-Shar-Tunnel, Nähe Nurek-Stausee	1107	38.3422	69.2394
124	232	Hordeum spontaneum	‘genebank H. spontaneum’	FT232				HID006			-	-		181597	IG107425	MSSAKB-93018, MSMNNL-93181	1993-07-01					14.06.1989/15.06.1993	ICARDA	MPIZ before 2000						Iraq	Mosul, Jebel Sinjar Karsi	1020	36.4167	41.65
125	242	Hordeum spontaneum	‘genebank H. spontaneum’	FT242				HID039			-			181594	IG107047	ABD-93101	1993-08-01				A.B. Damania/N. Khaghani/M. Nikhpour/A. Soltani	28.06.1989/29.06.1993	ICARDA	MPIZ before 2000						Iran	Markazi, Arak town, Sherodi Street between train station and city center	1600	34.0833	49.8
126	247	Hordeum spontaneum	‘genebank H. spontaneum’	FT247				HID052			-	-		181653	IG112681	190a, 187 b 2	1994	HOR2691		FAO 3897	H. Kuckuck, Hannover: -	1952-54	ICARDA	MPIZ before 2000						Iran	Khaken river, W 20 km, dry river bed	120	32.55	48.8167
127	248	Hordeum spontaneum	‘genebank H. spontaneum’	FT248				HID053			-	-		181654	IG112787	185a,185 a	1994	HOR2882		FAO 3893	H. Kuckuck, Hannover: -	1952-54	ICARDA	MPIZ before 2000						Iran	Khuzestan, Ahwas to Dezful, 45 Km	40	31.6759	48.5792
128	270	Hordeum spontaneum	‘genebank H. spontaneum’	FT270				HID101			-	-		181247	IG39856	BMW 4-2	1988				B. Humeid/M. Hamran/W. Reda	30.05.1988	ICARDA	MPIZ before 2000						Syria	Damascus, Awajan, 13 km N Domier.	655	33.6542	36.8361
129	273	Hordeum spontaneum	‘genebank H. spontaneum’	FT273				HID109			-	-		181468	IG40077	91SYR-1	1991				J. Valkoun	13.06.1991	ICARDA	MPIZ before 2000						Syria	Hama, higway between Hama and Homs, 25km from Hama; 2 Km before Rastan.	300	34.935	36.7367
130	274	Hordeum spontaneum	‘genebank H. spontaneum’	FT274				HID114				-		181547	IG40156	MSNSSH-92089	1992				M. v. Slageren/N. Suleiman/S. Hajj	28.07.1992	ICARDA	MPIZ before 2000						Lebanon	Saida, 15 Km S saida to Nbatiye, near Saksaniye.	170	33.45	35.3167
131	276	Hordeum spontaneum	‘genebank H. spontaneum’	FT276				HID123			-	-		181671	IG115791	32	1995				J. Valkoun/B. Humeid/K. Khairalla	05.02.1991, 02.06.1995	ICARDA	MPIZ before 2000						Jordan	Irbid, road from Kafr Asad to North Schuneh Wadi El Arab.	30	32.5833	35.6667
132	356	Hordeum spontaneum	‘genebank H. spontaneum’	FT356				HID311										HOR9719	IDG 7373	FK 1115	LBY81	08.06.1981	IPK	MPIZ before 2000						Lybia	15 Km O von Täknis an dre Strasse nach Marwah, 4 Km N der Haupt Strasse	450	32.4833	21.1208
133	357	Hordeum spontaneum	‘genebank H. spontaneum’	FT357				HID312										HOR9721	IDG 7404	FK 2067	LBY81	12.06.1981	IPK	MPIZ before 2000						Lybia	Lybia, Al Bayda, within the city on road border, FK 2067	590	32.7667	21.7167
134	358	Hordeum spontaneum	‘genebank H. spontaneum’	FT358				HID313										HOR9819	IDG 7363 B	FK 938	LBY81	1981	IPK	MPIZ before 2000						Lybia	Lybia, Al Marj, Taknis, 45 km S to Kharuba, FK 938		32.0908	21.3271
135	362	Hordeum spontaneum	‘genebank H. spontaneum’	FT362				HID321												3140			SLU. SWed.	MPIZ before 2000						Cyprus	Cyprus Arthallassa		35.1458	33.4
136	363	Hordeum spontaneum	‘genebank H. spontaneum’	FT363				HID322												3141			SLU. SWed.	MPIZ before 2000						Cyprus	Cyprus, Capo Greco		34.9833	34.0167
137	380	Hordeum spontaneum	‘genebank H. spontaneum’	FT380				HID368															el Rabey	MPIZ before 2000						Egypt	Wadi Habs, 15 Km W Matruh		31.35	27.2333
138	512	Hordeum spontaneum	‘genebank H. spontaneum’	FT512				HID102			-	-		181250	IG39859	BMW 45-2	1988					06.05.1988	ICARDA	MPIZ before 2000						Syria	Syria, 10km N Lattakia on Kanjara-Kasab road	20	35.6056	35.8208
139	583	Hordeum spontaneum	‘genebank H. spontaneum’	FT583				SH04			-	-		181334	IG39943	DFKO-19	1990					29.06.1990	ICARDA	MPIZ before 2008						Syria	Al Hasakah, 83 km from Al Hasakah; on Kamishly Aleppo road		37.0378	41.2156
140	584	Hordeum spontaneum	‘genebank H. spontaneum’	FT584				SH08			-	-		181614	IG110762	GWJVKO-19	1994					21.06.1994	ICARDA	MPIZ before 2008						Syria	Al Hasakah, A Tall 3 km S of the road to Darbasiyah 47km from Ra's al 'Ayn		36.9669	40.4975
141	590	Hordeum spontaneum	‘genebank H. spontaneum’	FT590				SH20			-	-		181722	IG119438	40	1997-06-01					17.06.1997	ICARDA	MPIZ before 2008						Syria	Hama, 4 km SW of Bsirin	340	35.0133	36.7025
142	613	Hordeum spontaneum	‘genebank H. spontaneum’	FT613				HID042			-	-		181643	IG112671	18e	1994	HOR 2682			H. Kuckuck	1952-54	ICARDA	MPIZ before 2000						Iran	Masjed-Suleiman to Shushtar and Dezful, 26 km	600	32.55	49.83
143	616	Hordeum spontaneum	‘genebank H. spontaneum’	FT616				HID048			-	-		181649	IG112677	186b	1994	HOR 2688			H. Kuckuck	1952-54	ICARDA	MPIZ before 2000						Iran	Susa, 118 km from Ahwaz	110	32.1892	48.2578
144	618	Hordeum spontaneum	‘genebank H. spontaneum’	FT618				HID051			-	-		181652	IG112680	187b2	1994	HOR 2691			H. Kuckuck	1952-54	ICARDA	MPIZ before 2000						Iran	Kordestan, Farm Hoseyn Abad, 116 Km	120	36.2667	47.7667
145	628	Hordeum spontaneum	‘genebank H. spontaneum’	FT628				HID112			-	-		181473	IG40082	91SYR-8	1991					14.06.1991	ICARDA	MPIZ before 2000						Syria	Sweida, 115 Km to bosra from Seida.	800	32.5964	36.3789
146	630	Hordeum spontaneum	‘genebank H. spontaneum’	FT630				HID117				-		181568	IG40177	MSJVSK-93048	1993-07-01					21.06.1993	ICARDA	MPIZ before 2000						Lebanon	Rachaiya, Biader El Adas, below Sultan ya'akoup village on the hill.	1150	33.4667	35.8667
147	631	Hordeum spontaneum	‘genebank H. spontaneum’	FT631				HID120				-		181575	IG40184	MSJVSK-93082	1993-07-01					22.06.1993	ICARDA	MPIZ before 2000						Lebanon	Baalbek, Baalabek, 1 Km before Talia, on the road from Zahle.	1050	33.9333	36.1
148	632	Hordeum spontaneum	‘genebank H. spontaneum’	FT632				HID121			-	-		181619	IG110780	GWJVKO-37	1994					22.06.1994	ICARDA	MPIZ before 2000						Syria	Al Hasska, 11 Km E Roumelan road to Malkie.	560	37.0778	42.0706
149	660	Hordeum spontaneum	‘genebank H. spontaneum’	FT660				HID33			-	-		181587	IG40196	MSMNNL-93181	1993-08-01				M. v. Slageren/M. Nikpour/N. Lessani	11.07.1993	ICARDA	MPIZ before 2000						Iran	Azerbayjan West Mahabad	1300	36.75	45.7
150	673	Hordeum spontaneum	‘genebank H. spontaneum’	FT673				HID119				-		181574	IG40183	MSJVSK-93075	1993-07-01				J. Valkoun/M. van Slageren/S. Khairallah	21.06.1993	ICARDA	MPIZ before 2000						Lebanon	Hasbaiya, 2 Km from Ain Ata, on road to TfeIran	1250	33.4333	35.75
151	PI212305_1	Hordeum spontaneum	‘genebank H. spontaneum’	FT278				HID131			PI212305	12902	13.01.1954		IG38653	HS12902	1987				Howard Scott Gentry, Crops Research Division - USDA-ARS	21.10.1953	USDA	MPIZ before 2000		+	East			Afghanistan	Jowzjan, Shibarghan, Mazar-i-Sharif	427	36.667	65.754
152	PI212305_2	Hordeum spontaneum	‘genebank H. spontaneum’								PI212305	12902	13.01.1954		IG38653	HS12902	1987				Howard Scott Gentry, Crops Research Division - USDA-ARS	21.10.1953	USDA	MPIZ before 2000		+	East			Afghanistan	Jowzjan, Shibarghan, Mazar-i-Sharif	427	36.667	65.754
153	PI212305_3	Hordeum spontaneum	‘genebank H. spontaneum’								PI212305	12902	13.01.1954		IG38653	HS12902	1987				Howard Scott Gentry, Crops Research Division - USDA-ARS	21.10.1953	USDA	Sabine Jakob 2011		+	East			Afghanistan	Jowzjan, Shibarghan, Mazar-i-Sharif	427	36.667	65.754
154	PI212305_4	Hordeum spontaneum	‘genebank H. spontaneum’								PI212305	12902	13.01.1954		IG38653	HS12902	1987				Howard Scott Gentry, Crops Research Division - USDA-ARS	21.10.1953	USDA	Sabine Jakob 2011		+	East			Afghanistan	Jowzjan, Shibarghan, Mazar-i-Sharif	427	36.667	65.754
155	PI212305_5	Hordeum spontaneum	‘genebank H. spontaneum’								PI212305	12902	13.01.1954		IG38653	HS12902	1987				Howard Scott Gentry, Crops Research Division - USDA-ARS	21.10.1953	USDA	Sabine Jakob 2011		+	East			Afghanistan	Jowzjan, Shibarghan, Mazar-i-Sharif	427	36.667	65.754
156	PI212305_EMBL	Hordeum spontaneum	‘genebank H. spontaneum’								PI212305	12902	13.01.1954		IG38653	HS12902	1987				Howard Scott Gentry, Crops Research Division - USDA-ARS	21.10.1953	USDA	Sabine Jakob 2011		+	East		EMBL	Afghanistan	Jowzjan, Shibarghan, Mazar-i-Sharif	427	36.667	65.754
157	PI212306_1	Hordeum spontaneum	‘genebank H. spontaneum’	-							PI212306	12919	13.01.1954		IG38654	HS12919	1987				Howard Scott Gentry, Crops Research Division - USDA-ARS	28.10.1953	USDA	Sabine Jakob 2011			East			Afghanistan	Faryab, 50 mi. southwest of Maimana, Maimana Province	909	35.733	63.983
158	PI212306_2	Hordeum spontaneum	‘genebank H. spontaneum’	-							PI212306	12919	13.01.1954		IG38654	HS12919	1987				Howard Scott Gentry, Crops Research Division - USDA-ARS	28.10.1953	USDA	Sabine Jakob 2011			East			Afghanistan	Faryab, 50 mi. southwest of Maimana, Maimana Province	909	35.733	63.983
159	PI212306_3	Hordeum spontaneum	‘genebank H. spontaneum’	-							PI212306	12919	13.01.1954		IG38654	HS12919	1987				Howard Scott Gentry, Crops Research Division - USDA-ARS	28.10.1953	USDA	Sabine Jakob 2011			East			Afghanistan	Faryab, 50 mi. southwest of Maimana, Maimana Province	909	35.733	63.983
160	PI212306_4	Hordeum spontaneum	‘genebank H. spontaneum’	-							PI212306	12919	13.01.1954		IG38654	HS12919	1987				Howard Scott Gentry, Crops Research Division - USDA-ARS	28.10.1953	USDA	Sabine Jakob 2011			East			Afghanistan	Faryab, 50 mi. southwest of Maimana, Maimana Province	909	35.733	63.983
161	PI212306_5	Hordeum spontaneum	‘genebank H. spontaneum’	-							PI212306	12919	13.01.1954		IG38654	HS12919	1987				Howard Scott Gentry, Crops Research Division - USDA-ARS	28.10.1953	USDA	Sabine Jakob 2011			East			Afghanistan	Faryab, 50 mi. southwest of Maimana, Maimana Province	909	35.733	63.983
162	PI212306_EMBL	Hordeum spontaneum	‘genebank H. spontaneum’	-							PI212306	12919	13.01.1954		IG38654	HS12919	1987				Howard Scott Gentry, Crops Research Division - USDA-ARS	28.10.1953	USDA	Sabine Jakob 2011			East		EMBL	Afghanistan	Faryab, 50 mi. southwest of Maimana, Maimana Province	909	35.733	63.983
163	PI219796_1	Hordeum spontaneum	‘genebank H. spontaneum’	FT229; FT515				HID01=HID132			PI219796	S-62	07.07.1954	180046	IG 38655	No.S-62					H.W. Springfield, U.S. Operations Mission to Iraq, Baghdad	13.06.1954	ICARDA	MPIZ before 2000		+	Zagros			Iraq	Arbil, 4 km west of Salahadin	915	36.4	44.15
164	PI219796_2	Hordeum spontaneum	‘genebank H. spontaneum’								PI219796	S-62	07.07.1954	180046							H.W. Springfield, U.S. Operations Mission to Iraq, Baghdad	13.06.1954	USDA	Sabine Jakob 2011		+	Zagros			Iraq	Arbil, 4 km west of Salahadin	915	36.4	44.15
165	PI219796_3	Hordeum spontaneum	‘genebank H. spontaneum’								PI219796	S-62	07.07.1954	180046							H.W. Springfield, U.S. Operations Mission to Iraq, Baghdad	13.06.1954	USDA	Sabine Jakob 2011		+	Zagros			Iraq	Arbil, 4 km west of Salahadin	915	36.4	44.15
166	PI219796_4	Hordeum spontaneum	‘genebank H. spontaneum’								PI219796	S-62	07.07.1954	180046							H.W. Springfield, U.S. Operations Mission to Iraq, Baghdad	13.06.1954	USDA	Sabine Jakob 2011		+	Zagros			Iraq	Arbil, 4 km west of Salahadin	915	36.4	44.15
167	PI219796_5	Hordeum spontaneum	‘genebank H. spontaneum’								PI219796	S-62	07.07.1954	180046							H.W. Springfield, U.S. Operations Mission to Iraq, Baghdad	13.06.1954	USDA	Sabine Jakob 2011		+	Zagros			Iraq	Arbil, 4 km west of Salahadin	915	36.4	44.15
168	PI219796_EMBL	Hordeum spontaneum	‘genebank H. spontaneum’								PI219796	S-62	07.07.1954	180046							H.W. Springfield, U.S. Operations Mission to Iraq, Baghdad	13.06.1954	USDA	Sabine Jakob 2011		+	Zagros		EMBL	Iraq	Arbil, 4 km west of Salahadin	915	36.4	44.15
169	PI220341_1	Hordeum spontaneum	‘genebank H. spontaneum’	FT279				HID133			PI220341	401	11.08.1954		IG38659	401	1987				E.E. Smith, USDA-ARS	20.06.1954	USDA	MPIZ before 2000						Afghanistan	Afghanistan, Baghlan, Kataghan	610	35.75	69
170	PI220341_2	Hordeum spontaneum	‘genebank H. spontaneum’								PI220341	401	11.08.1954		IG38659	401	1987				E.E. Smith, USDA-ARS	20.06.1954	USDA	Sabine Jakob 2011						Afghanistan	Afghanistan, Baghlan, Kataghan	610	35.75	69
171	PI220341_279	Hordeum spontaneum	‘genebank H. spontaneum’	FT279				HID133			PI220341	401	11.08.1954		IG38659	401	1987				E.E. Smith, USDA-ARS	20.06.1954	USDA	MPIZ before 2000						Afghanistan	Afghanistan, Baghlan, Kataghan	610	35.75	69
172	PI220341_3	Hordeum spontaneum	‘genebank H. spontaneum’								PI220341	401	11.08.1954		IG38659	401	1987				E.E. Smith, USDA-ARS	20.06.1954	USDA	Sabine Jakob 2011						Afghanistan	Afghanistan, Baghlan, Kataghan	610	35.75	69
173	PI220341_4	Hordeum spontaneum	‘genebank H. spontaneum’								PI220341	401	11.08.1954		IG38659	401	1987				E.E. Smith, USDA-ARS	20.06.1954	USDA	Sabine Jakob 2011						Afghanistan	Afghanistan, Baghlan, Kataghan	610	35.75	69
174	PI220341_5	Hordeum spontaneum	‘genebank H. spontaneum’								PI220341	401	11.08.1954		IG38659	401	1987				E.E. Smith, USDA-ARS	20.06.1954	USDA	Sabine Jakob 2011						Afghanistan	Afghanistan, Baghlan, Kataghan	610	35.75	69
175	PI220523_1	Hordeum spontaneum	‘genebank H. spontaneum’	FT516				HID134			PI220523	526	19.08.1954			-					E.E. Smith, USDA-ARS	1954-06-27	USDA	MPIZ before 2000		+	East			Afghanistan	Faryab, Andkhui, Maimana	366	36.953	65.124
176	PI220523_2	Hordeum spontaneum	‘genebank H. spontaneum’								PI220523	526	19.08.1954			-					E.E. Smith, USDA-ARS	1954-06-27	USDA	Sabine Jakob 2011		+	East			Afghanistan	Faryab, Andkhui, Maimana	366	36.953	65.124
177	PI220523_3	Hordeum spontaneum	‘genebank H. spontaneum’								PI220523	526	19.08.1954			-					E.E. Smith, USDA-ARS	1954-06-27	USDA	Sabine Jakob 2011		+	East			Afghanistan	Faryab, Andkhui, Maimana	366	36.953	65.124
178	PI220523_4	Hordeum spontaneum	‘genebank H. spontaneum’								PI220523	526	19.08.1954			-					E.E. Smith, USDA-ARS	1954-06-27	USDA	Sabine Jakob 2011		+	East			Afghanistan	Faryab, Andkhui, Maimana	366	36.953	65.124
179	PI220523_5	Hordeum spontaneum	‘genebank H. spontaneum’								PI220523	526	19.08.1954			-					E.E. Smith, USDA-ARS	1954-06-27	USDA	Sabine Jakob 2011		+	East			Afghanistan	Faryab, Andkhui, Maimana	366	36.953	65.124
180	PI220523_EMBL	Hordeum spontaneum	‘genebank H. spontaneum’								PI220523	526	19.08.1954			-					E.E. Smith, USDA-ARS	1954-06-27	USDA	Sabine Jakob 2011		+	East		EMBL	Afghanistan	Faryab, Andkhui, Maimana	366	36.953	65.124
181	PI227019_1	Hordeum spontaneum	‘genebank H. spontaneum’	FT235				HID020-1			PI227019	14620	13.07.1955	180052/mix	IG38661	H 14620				HS 14620	Howard Scott Gentry, Crops Research Division - USDA-ARS	1955	ICARDA	MPIZ before 2000						Iran	Khuzestan, 15 Mi S Shushtar on rocky slope	244	31.85	48.9
182	PI227019_2	Hordeum spontaneum	‘genebank H. spontaneum’								PI227019	14620	13.07.1955		IG38661	H 14620					Howard Scott Gentry, Crops Research Division - USDA-ARS	1955	USDA	Sabine Jakob 2011						Iran	Khuzestan, 15 Mi S Shushtar on rocky slope	244	31.85	48.9
183	PI227019_235	Hordeum spontaneum	‘genebank H. spontaneum’	FT235				HID020-1			PI227019	14620	13.07.1955	180052/mix	IG38661	H 14620					Howard Scott Gentry, Crops Research Division - USDA-ARS	1955	ICARDA	MPIZ before 2000						Iran	Khuzestan, 15 Mi S Shushtar on rocky slope	244	31.85	48.9
184	PI227019_3	Hordeum spontaneum	‘genebank H. spontaneum’								PI227019	14620	13.07.1955		IG38661	H 14620					Howard Scott Gentry, Crops Research Division - USDA-ARS	1955	USDA	Sabine Jakob 2011						Iran	Khuzestan, 15 Mi S Shushtar on rocky slope	244	31.85	48.9
185	PI227019_4	Hordeum spontaneum	‘genebank H. spontaneum’								PI227019	14620	13.07.1955		IG38661	H 14620					Howard Scott Gentry, Crops Research Division - USDA-ARS	1955	USDA	Sabine Jakob 2011						Iran	Khuzestan, 15 Mi S Shushtar on rocky slope	244	31.85	48.9
186	PI227019_5	Hordeum spontaneum	‘genebank H. spontaneum’								PI227019	14620	13.07.1955		IG38661	H 14620					Howard Scott Gentry, Crops Research Division - USDA-ARS	1955	USDA	Sabine Jakob 2011						Iran	Khuzestan, 15 Mi S Shushtar on rocky slope	244	31.85	48.9
187	PI236388_EMBL	Hordeum spontaneum	‘genebank H. spontaneum’	FT563				BS02			PI236388	Yarmouk Valley No. 49	08.01.1957								University of Alberta, Devonian Botanic Garden and Field Laboratory		USDA	MPIZ before 2008		+	WEST			Syria	Syria, Dimashq, Yarmouk Valley	694	33.483	36.317
188	PI244779_1	Hordeum spontaneum	‘genebank H. spontaneum’	-							PI244779	5023	08.01.1958		IG38671	5023	1987				Kyoto University	1955	USDA	Sabine Jakob 2011						Iran	Mahabad, Rezaiyeh	1359	36.75	45.7167
189	PI244779_2	Hordeum spontaneum	‘genebank H. spontaneum’	-							PI244779	5023	08.01.1958		IG38671	5023	1987				Kyoto University	1955	USDA	Sabine Jakob 2011						Iran	Mahabad, Rezaiyeh	1359	36.75	45.7167
190	PI244779_3	Hordeum spontaneum	‘genebank H. spontaneum’	-							PI244779	5023	08.01.1958		IG38671	5023	1987				Kyoto University	1955	USDA	Sabine Jakob 2011						Iran	Mahabad, Rezaiyeh	1359	36.75	45.7167
191	PI244779_4	Hordeum spontaneum	‘genebank H. spontaneum’	-							PI244779	5023	08.01.1958		IG38671	5023	1987				Kyoto University	1955	USDA	Sabine Jakob 2011						Iran	Mahabad, Rezaiyeh	1359	36.75	45.7167
192	PI244779_5	Hordeum spontaneum	‘genebank H. spontaneum’	-							PI244779	5023	08.01.1958		IG38671	5023	1987				Kyoto University	1955	USDA	Sabine Jakob 2011						Iran	Mahabad, Rezaiyeh	1359	36.75	45.7167
193	PI244779_564	Hordeum spontaneum	‘genebank H. spontaneum’	FT564				BS01			PI244779	5023	08.01.1958		IG38671	5023	1987				Kyoto University	1955	ICARDA	MPIZ before 2008						Iran	West Azerbaijan, Mahabad, Rezaiyeh	1359	36.75	45.717
194	PI245740 /D10	Hordeum spontaneum	‘genebank H. spontaneum’	FT565				BS03			PI 245740		07.02.1958		IG38672bisIG38675möglich?	?					Wilbur V. Harlan, USDA-Bureau of Plant Industry		USDA	MPIZ before 2008						Turkey	Urfa, Ceylanpinar	365	36.85	40.0333
195	PI249983_236	Hordeum spontaneum	‘genebank H. spontaneum’	FT236				HID021			PI 249983	K865	12.08.1958	180067	IG38676	K865	1987				P.F. Knowles, University of California	1958-06-01	ICARDA	MPIZ before 2000						Iran	Khuzestan, along Ahvaz-Dizful road, via Shush & Andimeshk	63	31.5	48.8
196	PI253933_1	Hordeum spontaneum	‘genebank H. spontaneum’	FT283				HID140			PI253933	K1197	25.11.1958		-	-					P.F. Knowles, University of California	1958	USDA	MPIZ before 2000		+	Zagros			Iraq	Arbil, Salahudin, 127 km east of Mosu	979	36.4	44.2
197	PI253933_2	Hordeum spontaneum	‘genebank H. spontaneum’								PI253933	K1197	25.11.1958		-	-					P.F. Knowles, University of California	1958	USDA	Sabine Jakob 2011		+	Zagros			Iraq	Arbil, Salahudin, 127 km east of Mosu	979	36.4	44.2
198	PI253933_3	Hordeum spontaneum	‘genebank H. spontaneum’								PI253933	K1197	25.11.1958		-	-					P.F. Knowles, University of California	1958	USDA	Sabine Jakob 2011		+	Zagros			Iraq	Arbil, Salahudin, 127 km east of Mosu	979	36.4	44.2
199	PI253933_4	Hordeum spontaneum	‘genebank H. spontaneum’								PI253933	K1197	25.11.1958		-	-					P.F. Knowles, University of California	1958	USDA	Sabine Jakob 2011		+	Zagros			Iraq	Arbil, Salahudin, 127 km east of Mosu	979	36.4	44.2
200	PI253933_5	Hordeum spontaneum	‘genebank H. spontaneum’								PI253933	K1197	25.11.1958		-	-					P.F. Knowles, University of California	1958	USDA	Sabine Jakob 2011		+	Zagros			Iraq	Arbil, Salahudin, 127 km east of Mosu	979	36.4	44.2
201	PI253933_EMBL	Hordeum spontaneum	‘genebank H. spontaneum’								PI253933	K1197	25.11.1958		-	-					P.F. Knowles, University of California	1958	USDA	Sabine Jakob 2011		+	Zagros		EMBL	Iraq	Arbil, Salahudin, 127 km east of Mosu	979	36.4	44.2
202	PI254894_1	Hordeum spontaneum	‘genebank H. spontaneum’	FT230; FT637				HID03=HID141			PI254894	K1332	09.01.1959	180069	IG38678	K1332	1987				P.F. Knowles, University of California	1958	ICARDA	MPIZ before 2000		+				Iraq	As Sulaymaniyah, 58 Km S Arbat (Arbet)	552	35.0333	45.7167
203	PI254894_2	Hordeum spontaneum	‘genebank H. spontaneum’								PI254894	K1332	09.01.1959	180069	IG38678	K1332	1987				P.F. Knowles, University of California	1958	USDA	Sabine Jakob 2011		+				Iraq	As Sulaymaniyah, 58 Km S Arbat (Arbet)	552	35.0333	45.7167
204	PI254894_230	Hordeum spontaneum	‘genebank H. spontaneum’	FT230				HID003			PI254894	K1332	09.01.1959	180069	IG38678	K1332	1987				P.F. Knowles, University of California	1958	ICARDA	MPIZ before 2000		+				Iraq	As Sulaymaniyah, 58 Km S Arbat (Arbet)	552	35.0333	45.7167
205	PI254894_3	Hordeum spontaneum	‘genebank H. spontaneum’								PI254894	K1332	09.01.1959	180069	IG38678	K1332	1987				P.F. Knowles, University of California	1958	USDA	Sabine Jakob 2011		+				Iraq	As Sulaymaniyah, 58 Km S Arbat (Arbet)	552	35.0333	45.7167
206	PI254894_4	Hordeum spontaneum	‘genebank H. spontaneum’								PI254894	K1332	09.01.1959	180069	IG38678	K1332	1987				P.F. Knowles, University of California	1958	USDA	Sabine Jakob 2011		+				Iraq	As Sulaymaniyah, 58 Km S Arbat (Arbet)	552	35.0333	45.7167
207	PI254894_5	Hordeum spontaneum	‘genebank H. spontaneum’								PI254894	K1332	09.01.1959	180069	IG38678	K1332	1987				P.F. Knowles, University of California	1958	USDA	Sabine Jakob 2011		+				Iraq	As Sulaymaniyah, 58 Km S Arbat (Arbet)	552	35.0333	45.7167
208	PI254894_637	Hordeum spontaneum	‘genebank H. spontaneum’	FT637				HID141			PI254894	K1332	09.01.1959	180069	IG38678	K1332	1987				P.F. Knowles, University of California	1958	USDA	MPIZ before 2000						Iraq	As Sulaymaniyah, 58 Km S Arbil	552	35.0333	45.7167
209	PI254894_EMBL	Hordeum spontaneum	‘genebank H. spontaneum’	FT230; FT637				HID03=HID141			PI254894	K1332	09.01.1959	180069	IG38678	K1332	1987				P.F. Knowles, University of California	1958	ICARDA/USDA	MPIZ before 2000		+;	ZAGROS		EMBL	Iraq	Sulaymaniyah, 58 km south of Arbet	552	35.0333	45.7167
210	PI268242_1	Hordeum spontaneum	‘genebank H. spontaneum’	FT284				HID142			PI268242	Jo vashi 6	30.06.1960		IG38680	Jo vashi 6	1987				Wilbur V. Harlan, USDA-Bureau of Plant Industry	1960	USDA	MPIZ before 2000		+	Zagros			Iran	Kerman, American Hospital Compound, Kerman	1762	30.283	57.083
211	PI268242_2	Hordeum spontaneum	‘genebank H. spontaneum’								PI268242	Jo vashi 6	30.06.1960		IG38680	Jo vashi 6	1987				Wilbur V. Harlan, USDA-Bureau of Plant Industry	1960	USDA	Sabine Jakob 2011		+	Zagros			Iran	Kerman, American Hospital Compound, Kerman	1762	30.283	57.083
212	PI268242_3	Hordeum spontaneum	‘genebank H. spontaneum’								PI268242	Jo vashi 6	30.06.1960		IG38680	Jo vashi 6	1987				Wilbur V. Harlan, USDA-Bureau of Plant Industry	1960	USDA	Sabine Jakob 2011		+	Zagros			Iran	Kerman, American Hospital Compound, Kerman	1762	30.283	57.083
213	PI268242_4	Hordeum spontaneum	‘genebank H. spontaneum’								PI268242	Jo vashi 6	30.06.1960		IG38680	Jo vashi 6	1987				Wilbur V. Harlan, USDA-Bureau of Plant Industry	1960	USDA	Sabine Jakob 2011		+				Iran	Kerman, American Hospital Compound, Kerman	1762	30.283	57.083
214	PI268242_5	Hordeum spontaneum	‘genebank H. spontaneum’								PI268242	Jo vashi 6	30.06.1960		IG38680	Jo vashi 6	1987				Wilbur V. Harlan, USDA-Bureau of Plant Industry	1960	USDA	Sabine Jakob 2011		+				Iran	Kerman, American Hospital Compound, Kerman	1762	30.283	57.083
215	PI268242_EMBL	Hordeum spontaneum	‘genebank H. spontaneum’								PI268242	Jo vashi 6	30.06.1960		IG38680	Jo vashi 6	1987				Wilbur V. Harlan, USDA-Bureau of Plant Industry	1960	USDA	Sabine Jakob 2011		+	Zagros		EMBL	Iran	Kerman, American Hospital Compound, Kerman	1762	30.283	57.083
216	PI268243_1	Hordeum spontaneum	‘genebank H. spontaneum’	FT237				HID22			PI268243	8	30.09.1960	180072	IG38681	No.8	1987				Jack R. Harlan, USDA-ARS	1960	ICARDA	MPIZ before 2000						Iran	35 km south of Ilam. Habitat: rocky slope	981	33.55	46.2167
217	PI268243_2	Hordeum spontaneum	‘genebank H. spontaneum’								PI268243	8	30.09.1960	180072	IG38681	No.8	1987				Jack R. Harlan, USDA-ARS	1960	USDA	Sabine Jakob 2011						Iran	35 km south of Ilam. Habitat: rocky slope	981	33.55	46.2167
218	PI268243_237	Hordeum spontaneum	‘genebank H. spontaneum’	FT237				HID022			PI268243	8	30.09.1960	180072	IG38681	No.8	1987				Jack R. Harlan, USDA-ARS	1960	ICARDA	MPIZ before 2000						Iran	Loreson, 35 Km S of Ilam on rocky slope	981	33.5	48.45
219	PI268243_3	Hordeum spontaneum	‘genebank H. spontaneum’								PI268243	8	30.09.1960	180072	IG38681	No.8	1987				Jack R. Harlan, USDA-ARS	1960	USDA	Sabine Jakob 2011						Iran	35 km south of Ilam. Habitat: rocky slope	981	33.55	46.2167
220	PI293402_1	Hordeum spontaneum	‘genebank H. spontaneum’	FT566				BS04			PI293402	Proskowetzii I	01.11.1963		IG38817	Proskowetzii I	1987				Gustav A. Wiebe, USDA-ARS, Comment: Seed obtained at the First International Barley Genetics Symposium.	1960	USDA	MPIZ before 2008		+				Turkmenistan	Balkan, Koshtemir	835	38.417	56.683
221	PI293402_2	Hordeum spontaneum	‘genebank H. spontaneum’								PI293402	Proskowetzii I	01.11.1963		IG38817	Proskowetzii I	1987				Gustav A. Wiebe, USDA-ARS, Comment: Seed obtained at the First International Barley Genetics Symposium.	1960	USDA	Sabine Jakob 2011		+				Turkmenistan	Balkan, Koshtemir	835	38.417	56.683
222	PI293402_3	Hordeum spontaneum	‘genebank H. spontaneum’								PI293402	Proskowetzii I	01.11.1963		IG38817	Proskowetzii I	1987				Gustav A. Wiebe, USDA-ARS, Comment: Seed obtained at the First International Barley Genetics Symposium.	1960	USDA	Sabine Jakob 2011		+				Turkmenistan	Balkan, Koshtemir	835	38.417	56.683
223	PI293402_4	Hordeum spontaneum	‘genebank H. spontaneum’								PI293402	Proskowetzii I	01.11.1963		IG38817	Proskowetzii I	1987				Gustav A. Wiebe, USDA-ARS, Comment: Seed obtained at the First International Barley Genetics Symposium.	1960	USDA	Sabine Jakob 2011		+				Turkmenistan	Balkan, Koshtemir	835	38.417	56.683
224	PI293402_5	Hordeum spontaneum	‘genebank H. spontaneum’								PI293402	Proskowetzii I	01.11.1963		IG38817	Proskowetzii I	1987				Gustav A. Wiebe, USDA-ARS, Comment: Seed obtained at the First International Barley Genetics Symposium.	1960	USDA	Sabine Jakob 2011		+				Turkmenistan	Balkan, Koshtemir	835	38.417	56.683
225	PI293402_EMBL	Hordeum spontaneum	‘genebank H. spontaneum’	FT566				BS04			PI293402	Proskowetzii I	01.11.1963		IG38817	Proskowetzii I	1987				Gustav A. Wiebe, USDA-ARS, Comment: Seed obtained at the First International Barley Genetics Symposium.	1960	USDA	MPIZ before 2008			EAST		EMBL	Turkmenistan	Balkan, Koshtemir	835	38.417	56.683
226	PI293409_1	Hordeum spontaneum	‘genebank H. spontaneum’	FT567				BS06			PI293409	Proskowetzii I	01.11.1963		?	?	1987				Gustav A. Wiebe, USDA-ARS, Comment: Seed obtained at the First International Barley Genetics Symposium.	1962	USDA	MPIZ before 2008		+				Turkmenistan	Lebap, Chandyr	171	41.05	61.8833
227	PI293409_2	Hordeum spontaneum	‘genebank H. spontaneum’								PI293409	Proskowetzii I	01.11.1963		?	?	1987				Gustav A. Wiebe, USDA-ARS, Comment: Seed obtained at the First International Barley Genetics Symposium.	1962	USDA	Sabine Jakob 2011		+				Turkmenistan	Lebap, Chandyr	171	41.05	61.8833
228	PI293409_3	Hordeum spontaneum	‘genebank H. spontaneum’								PI293409	Proskowetzii I	01.11.1963		?	?	1987				Gustav A. Wiebe, USDA-ARS, Comment: Seed obtained at the First International Barley Genetics Symposium.	1962	USDA	Sabine Jakob 2011		+				Turkmenistan	Lebap, Chandyr	171	41.05	61.8833
229	PI293409_EMBL	Hordeum spontaneum	‘genebank H. spontaneum’								PI293409	Proskowetzii I	01.11.1963		?	?	1987				Gustav A. Wiebe, USDA-ARS, Comment: Seed obtained at the First International Barley Genetics Symposium.	1962	USDA	Sabine Jakob 2011		+	East		EMBL	Turkmenistan	Lebap, Chandyr	171	41.05	61.8833
230	PI293411_1	Hordeum spontaneum	‘genebank H. spontaneum’	-							PI293411	Ischnatherum I	01.11.1963		IG38826	Ischnatherum I	1987				Gustav A. Wiebe, USDA-ARS, Comment: Seed obtained at the First International Barley Genetics Symposium.	1961	USDA	Sabine Jakob 2011						Tajikistan	Qurghonteppa, Teshrabad (Tash Rabat)	716	37.8364	68.7803
231	PI293411_2	Hordeum spontaneum	‘genebank H. spontaneum’	-							PI293411	Ischnatherum I	01.11.1963		IG38826	Ischnatherum I	1987				Gustav A. Wiebe, USDA-ARS, Comment: Seed obtained at the First International Barley Genetics Symposium.	1961	USDA	Sabine Jakob 2011						Tajikistan	Qurghonteppa, Teshrabad (Tash Rabat)	716	37.8364	68.7803
232	PI293411_3	Hordeum spontaneum	‘genebank H. spontaneum’	-							PI293411	Ischnatherum I	01.11.1963		IG38826	Ischnatherum I	1987				Gustav A. Wiebe, USDA-ARS, Comment: Seed obtained at the First International Barley Genetics Symposium.	1961	USDA	Sabine Jakob 2011						Tajikistan	Qurghonteppa, Teshrabad (Tash Rabat)	716	37.8364	68.7803
233	PI293411_4	Hordeum spontaneum	‘genebank H. spontaneum’	-							PI293411	Ischnatherum I	01.11.1963		IG38826	Ischnatherum I	1987				Gustav A. Wiebe, USDA-ARS, Comment: Seed obtained at the First International Barley Genetics Symposium.	1961	USDA	Sabine Jakob 2011						Tajikistan	Qurghonteppa, Teshrabad (Tash Rabat)	716	37.8364	68.7803
234	PI293411_5	Hordeum spontaneum	‘genebank H. spontaneum’	-							PI293411	Ischnatherum I	01.11.1963		IG38826	Ischnatherum I	1987				Gustav A. Wiebe, USDA-ARS, Comment: Seed obtained at the First International Barley Genetics Symposium.	1961	USDA	Sabine Jakob 2011						Tajikistan	Qurghonteppa, Teshrabad (Tash Rabat)	716	37.8364	68.7803
235	PI293411_EMBL	Hordeum spontaneum	‘genebank H. spontaneum’	-							PI293411	Ischnatherum I	01.11.1963		IG38826	Ischnatherum I	1987				Gustav A. Wiebe, USDA-ARS, Comment: Seed obtained at the First International Barley Genetics Symposium.	1961	USDA	Sabine Jakob 2011			East		EMBL	Tajikistan	Qurghonteppa, Teshrabad (Tash Rabat)	716	37.8364	68.7803
236	PI296926_EMBL	Hordeum spontaneum	‘genebank H. spontaneum’	-							PI296926	Dinoor No. 1047	03.04.1964		?	? (873 accessions from Israel)					Amos Dinoor, Hebrew University		USDA	Sabine Jakob 2011			West		EMBL	Israel	Kinneret	195	32.711	35.566
237	PI366446_1	Hordeum spontaneum	‘genebank H. spontaneum’	FT568				BS08			PI366446	487	12.07.1966		IG39002	487	1987				J.D. Gray, Reading University	08.09.1965	USDA	MPIZ before 2008		+				Afghanistan	Herat, Hot springs 16 km north of Obeh dry hillside	1707	34.5	63.183
238	PI366446_2	Hordeum spontaneum	‘genebank H. spontaneum’								PI366446	487	12.07.1966		IG39002	487	1987				J.D. Gray, Reading University	08.09.1965	USDA	Sabine Jakob 2011		+				Afghanistan	Herat, Hot springs 16 km north of Obeh dry hillside	1707	34.5	63.183
239	PI366446_3	Hordeum spontaneum	‘genebank H. spontaneum’								PI366446	487	12.07.1966		IG39002	487	1987				J.D. Gray, Reading University	08.09.1965	USDA	Sabine Jakob 2011		+				Afghanistan	Herat, Hot springs 16 km north of Obeh dry hillside	1707	34.5	63.183
240	PI366446_4	Hordeum spontaneum	‘genebank H. spontaneum’								PI366446	487	12.07.1966		IG39002	487	1987				J.D. Gray, Reading University	08.09.1965	USDA	Sabine Jakob 2011		+				Afghanistan	Herat, Hot springs 16 km north of Obeh dry hillside	1707	34.5	63.183
241	PI366446_5	Hordeum spontaneum	‘genebank H. spontaneum’								PI366446	487	12.07.1966		IG39002	487	1987				J.D. Gray, Reading University	08.09.1965	USDA	Sabine Jakob 2011		+				Afghanistan	Herat, Hot springs 16 km north of Obeh dry hillside	1707	34.5	63.183
242	PI366446_EMBL	Hordeum spontaneum	‘genebank H. spontaneum’								PI366446	487	12.07.1966		IG39002	487	1987				J.D. Gray, Reading University	08.09.1965	USDA	Sabine Jakob 2011		+	East		EMBL	Afghanistan	Herat, Hot springs 16 km north of Obeh dry hillside	1707	34.5	63.183
243	PI401369_1	Hordeum spontaneum	‘genebank H. spontaneum’	FT332				HID250			PI401369	D-108	1975		IG40141	D-108	1984				Douglas R. Dewey, USDA-ARS	1972	USDA	MPIZ before 2000						Iran	Near camp of Dez watershed project.	1900	33.8167	48.1833
244	PI401369_2	Hordeum spontaneum	‘genebank H. spontaneum’								PI401369	D-108	1975		IG40141	D-108	1984				Douglas R. Dewey, USDA-ARS	1972	USDA	Sabine Jakob 2011						Iran	Near camp of Dez watershed project.	1900	33.8167	48.1833
245	PI401369_3	Hordeum spontaneum	‘genebank H. spontaneum’								PI401369	D-108	1975		IG40141	D-108	1984				Douglas R. Dewey, USDA-ARS	1972	USDA	Sabine Jakob 2011						Iran	Near camp of Dez watershed project.	1900	33.8167	48.1833
246	PI401369_332	Hordeum spontaneum	‘genebank H. spontaneum’	FT332				HID250			PI401369	D-108	1975		IG40141	D-108	1984				Douglas R. Dewey, USDA-ARS	1972	USDA	MPIZ before 2000						Iran	Lorestan, Near Camp, of Dez Watershed Project	1900	33.8167	48.1833
247	PI401369_4	Hordeum spontaneum	‘genebank H. spontaneum’								PI401369	D-108	1975		IG40141	D-108	1984				Douglas R. Dewey, USDA-ARS	1972	USDA	Sabine Jakob 2011						Iran	Near camp of Dez watershed project.	1900	33.8167	48.1833
248	PI401370_1	Hordeum spontaneum	‘genebank H. spontaneum’	FT333				HID251			PI401370	D-205	01.04.1975		IG40142	D-205	1984				Douglas R. Dewey, USDA-ARS	1972	USDA	MPIZ before 2000		+				Iran	Khorasan, Delbaran, small village 60 km from Mashad, toward Sabsevar	1400	35.983	59.483
249	PI401370_2	Hordeum spontaneum	‘genebank H. spontaneum’								PI401370	D-205	01.04.1975		IG40142	D-205	1984				Douglas R. Dewey, USDA-ARS	1972	USDA	Sabine Jakob 2011		+				Iran	Khorasan, Delbaran, small village 60 km from Mashad, toward Sabsevar	1400	35.983	59.483
250	PI401370_3	Hordeum spontaneum	‘genebank H. spontaneum’								PI401370	D-205	01.04.1975		IG40142	D-205	1984				Douglas R. Dewey, USDA-ARS	1972	USDA	Sabine Jakob 2011		+				Iran	Khorasan, Delbaran, small village 60 km from Mashad, toward Sabsevar	1400	35.983	59.483
251	PI401370_4	Hordeum spontaneum	‘genebank H. spontaneum’								PI401370	D-205	01.04.1975		IG40142	D-205	1984				Douglas R. Dewey, USDA-ARS	1972	USDA	Sabine Jakob 2011		+				Iran	Khorasan, Delbaran, small village 60 km from Mashad, toward Sabsevar	1400	35.983	59.483
252	PI401370_5	Hordeum spontaneum	‘genebank H. spontaneum’								PI401370	D-205	01.04.1975		IG40142	D-205	1984				Douglas R. Dewey, USDA-ARS	1972	USDA	Sabine Jakob 2011		+				Iran	Khorasan, Delbaran, small village 60 km from Mashad, toward Sabsevar	1400	35.983	59.483
253	PI401370_EMBL	Hordeum spontaneum	‘genebank H. spontaneum’								PI401370	D-205	01.04.1975		IG40142	D-205	1984				Douglas R. Dewey, USDA-ARS	1972	USDA	Sabine Jakob 2011		+	EAST		EMBL	Iran	Khorasan, Delbaran, small village 60 km from Mashad, toward Sabsevar	1400	35.983	59.483
254	PI401371_1	Hordeum spontaneum	‘genebank H. spontaneum’	FT569				BS09			PI401371	D-305	01.04.1975		IG40143	D-305	1984				Douglas R. Dewey, USDA-ARS	1972	USDA	MPIZ before 2008		+				Iran	Bakhtaran, Bisotoun wildlife protected region, 40 km N of Kermanshah	1600	34.617	46.95
255	PI401371_2	Hordeum spontaneum	‘genebank H. spontaneum’								PI401371	D-305	01.04.1975		IG40143	D-305	1984				Douglas R. Dewey, USDA-ARS	1972	USDA	Sabine Jakob 2011		+				Iran	Bakhtaran, Bisotoun wildlife protected region, 40 km N of Kermanshah	1600	34.617	46.95
256	PI401371_3	Hordeum spontaneum	‘genebank H. spontaneum’								PI401371	D-305	01.04.1975		IG40143	D-305	1984				Douglas R. Dewey, USDA-ARS	1972	USDA	Sabine Jakob 2011		+				Iran	Bakhtaran, Bisotoun wildlife protected region, 40 km N of Kermanshah	1600	34.617	46.95
257	PI401371_4	Hordeum spontaneum	‘genebank H. spontaneum’								PI401371	D-305	01.04.1975		IG40143	D-305	1984				Douglas R. Dewey, USDA-ARS	1972	USDA	Sabine Jakob 2011		+				Iran	Bakhtaran, Bisotoun wildlife protected region, 40 km N of Kermanshah	1600	34.617	46.95
258	PI401371_5	Hordeum spontaneum	‘genebank H. spontaneum’								PI401371	D-305	01.04.1975		IG40143	D-305	1984				Douglas R. Dewey, USDA-ARS	1972	USDA	Sabine Jakob 2011		+				Iran	Bakhtaran, Bisotoun wildlife protected region, 40 km N of Kermanshah	1600	34.617	46.95
259	PI401371_EMBL	Hordeum spontaneum	‘genebank H. spontaneum’								PI401371	D-305	01.04.1975		IG40143	D-305	1984				Douglas R. Dewey, USDA-ARS	1972	USDA	Sabine Jakob 2011		+	ZAGROS		EMBL	Iran	Bakhtaran, Bisotoun wildlife protected region, 40 km N of Kermanshah	1600	34.617	46.95
260	PI406276_EMBL	Hordeum spontaneum	‘genebank H. spontaneum’	-							PI406276	HS-1074	1976		?	? (835 accessions from Israel)	?				Dr. Isaac Wahl, Tel Aviv University	?	USDA	Sabine Jakob 2011			WEST		EMBL	Israel	HaMakhtesh HaGadol, Negev Mountains	371	30.933	34.983
261	PI420911_EMBL	Hordeum spontaneum	‘genebank H. spontaneum’	FT570				BS10			PI420911	2	10.12.1977		?	?	?				Jack R. Harlan, USDA-ARS	?	USDA	MPIZ before 2008		+	WEST		EMBL	Jordan	5 km north of Salt	795	32.083	35.7167
262	PI420913_EMBL	Hordeum spontaneum	‘genebank H. spontaneum’	FT571				BS11			PI420913	7	10.12.1977		IG39395	7	1987				Jack R. Harlan, USDA-ARS	1977?	USDA	MPIZ before 2008		+	WEST		EMBL	Jordan	3 km east of Um Queis	309	32.65	35.717
263	PI420916_EMBL	Hordeum spontaneum	‘genebank H. spontaneum’	-							PI420916	34	10.12.1977		IG39398	34	1987				Jack R. Harlan, USDA-ARS	1977?	USDA	Sabine Jakob 2011			WEST		EMBL	Jordan	King's Highway, 25 km south from mosque in Tafila	1456	30.667	35.633
264	PI466460_EMBL	Hordeum spontaneum	‘genebank H. spontaneum’	-							PI466460	26	1976-01-01		?	? (835 accessions from Israel)	?				Prof. Eviatar Nevo, University of Haifa	?	USDA	Sabine Jakob 2011			WEST		EMBL	Israel	Rosh Pinna	713	32.967	35.533
265	PI531851_EMBL	Hordeum spontaneum	‘genebank H. spontaneum’	FT340				HID272			PI531851	227, IB14	02.10.1985		?	? (835 accessions from Israel)	?				Robin J. Giles, AFRC Cereals Collection	1983	USDA	MPIZ before 2000		+	WEST		EMBL	Israel	Ruhama, northern Negev	154	31.5	34.7
266	PI531853_EMBL	Hordeum spontaneum	‘genebank H. spontaneum’	-							PI531853	2280, IB-80	02.10.1985		?	? (835 accessions from Israel)	?				Robin J. Giles, AFRC Cereals Collection	1983	USDA	Sabine Jakob 2011			WEST		EMBL	Israel	yizre'el, Samarian Mountains	101	32.563	35.322
267	PI531857_EMBL	Hordeum spontaneum	‘genebank H. spontaneum’	-							PI531857(lt.EMBLPI531957ausegypt)	3196, IB-119	02.10.1985		?	? (835 accessions from Israel)	?				Robin J. Giles, AFRC Cereals Collection	1983	USDA	Sabine Jakob 2011			WEST			Israel	Bet Hillel, Hula Valley	10	33.2044	35.6056
268	PI554426/ E10	Hordeum spontaneum	‘genebank H. spontaneum’	FT576				BS16			PI554426	84TK564-002.00, H86-511	01.07.1991		IG39840	84TK564-002.00, H86-511	1988				Mesut Kanbertay , Aegean Agricultural Research Institute, Menemen, Izmir; Dr. Robert J. Metzger, USDA, ARS	1984-08-01	USDA	MPIZ before 2008						Turkey	Hakkari, 18 km southwest of Semdinli	1125	37.25	44.4833
269	PI554426_253	Hordeum spontaneum	‘genebank H. spontaneum’	FT253				HID058			PI554426	UOREGON:H86-460	01.07.1991	181230	IG 39839	84TK564-004.01	1988				Mesut Kanbertay , Aegean Agricultural Research Institute, Menemen, Izmir; Dr. Robert J. Metzger, USDA, ARS	07.07.1980/08.07.1984	ICARDA	MPIZ before 2000						Turkey	Hakkari, 18 Km SW Semdini	1125	37.25	44.4833
270	PI554428/ F10	Hordeum spontaneum	‘genebank H. spontaneum’	FT578				BS18			PI554428	84TK654-004, H85-620	01.07.1991		-	-	-				Mesut Kanbertay , Aegean Agricultural Research Institute, Menemen, Izmir; Dr. Robert J. Metzger, USDA, ARS	1984-08-01	USDA	MPIZ before 2008						Turkey	Kars, 6 km north of Kars	1800	40.65	43.1
271	PI559556/ G10	Hordeum spontaneum	‘genebank H. spontaneum’								PI559556	84TK128-029.0	01.08.1991		-	-	-				Dr. Sakti Jana, University of Saskatchewan; Mesut Kanbertay & C. Tuten, Aegean Agricultural Research Institute, Menemen, Izmir; Dr. Robert J. Metzger, USDA, ARS	Date: Jun-1984	USDA	Sabine Jakob 2011		+				Turkey	Urfa, 20.5 km north of Ceylanpinar	375	36.9833	39.9667
272	PI559556_EMBL	Hordeum spontaneum	‘genebank H. spontaneum’	FT579				BS19			PI559556	84TK128-029.0	01.08.1991		-	-	-				Dr. Sakti Jana, University of Saskatchewan; Mesut Kanbertay & C. Tuten, Aegean Agricultural Research Institute, Menemen, Izmir; Dr. Robert J. Metzger, USDA, ARS	Collected. Date: Jun-1984	USDA	MPIZ before 2008		+	ZAGROS		EMBL	Turkey	Urfa, 20.5 km north of Ceylanpinar	375	36.983	39.967
273	PI560558/ H10	Hordeum spontaneum	‘genebank H. spontaneum’	FT580				BS20			PI560558	TU85-008-04	1986-01-01		-	-	-				H.H. Gecit, Ankara University & C.R. Sperling, Harvard University Herbaria	20.06.1985	USDA	MPIZ before 2008						Turkey	Siirt, North side of road, just over bridge on road to Eruh, S of Siirt, Billoris village area. Habitat: edge of Triticum field (hand sown), fine soil near riverbank (grazed)	560	37.8167	41.8667
274	PI560559/ A11	Hordeum spontaneum	‘genebank H. spontaneum’	FT581				BS21			PI560559	TU85-010-01	1992-01-01		-	-	-				H.H. Gecit, Ankara University & C.R. Sperling, Harvard University Herbaria	20.06.1985	USDA	MPIZ before 2008		+				Turkey	Siirt, 4.2km W of jct roads Diyarbakir-Siirt and Siirt-Bitlis. Habitat: Steep N facing slope, rocky, hard limestone conglomerate outcrops, heavily grazed with much bare ground	880	37.9667	41.7167
275	PI560559_EMBL	Hordeum spontaneum	‘genebank H. spontaneum’								PI560559	TU85-010-01	1992-01-01		-	-	-				H.H. Gecit, Ankara University & C.R. Sperling, Harvard University Herbaria	20.06.1985	USDA	Sabine Jakob 2011		+	ZAGROS		EMBL	Turkey	Siirt, 4.2km W of jct roads Diyarbakir-Siirt and Siirt-Bitlis. Habitat: Steep N facing slope, rocky, hard limestone conglomerate outcrops, heavily grazed with much bare ground	880	37.967	41.717
276	793	Hordeum vulgare	cultivar	FT793	Dairokkaku	spring	6	BCC625										BCC0625						IPK around 2006						Japan	Nagano		35.6839	139.774
277	794	Hordeum vulgare	cultivar	FT794	Senshutsu 18	spring	6	BCC719										BCC0719						IPK around 2006						South Korea	KOR
278	558	Hordeum vulgare	landrace	FT558		winter	2	BV41			PI564617										Elings, A., Int. Center for Agricultural Research in the Dry Areas & Co	14.06.1987	USDA	MPIZ before 2008						Syria	Al Hasakah, Ghorbet Alkoss, Hassake	430	36.783	40.683
279	388	Hordeum agriocrithon Åberg var. agriocrithon	agriocrithon	FT388		winter	6	HID380										BGRC06014						MPIZ before 2000						China
280	Turkey08	Hordeum vulgare	cultivar	FT504	Hamidiye 85	spring	2	H8															Kilian et al. 2006	MPIZ before 2005				+		Turkey	Anatolian Agricultural Research Institute / Eskisehir	794	39.7767	30.5206
281	Turkey25	Hordeum vulgare	cultivar	FT496	Yercil 147	spring	2	H25															Kilian et al. 2006	MPIZ before 2005				+		Turkey	Anatolian Agricultural Research Institute / Eskisehir	794	39° 46' 36N	30° 31' 14E
282	432	Hordeum vulgare	cultivar	FT432	116 Sigi	spring	2	(G1560A)															Sigi Effgen	MPIZ before 2008	1997					Argentinia
283	706	Hordeum vulgare	cultivar	FT706	CARBONERA	spring	2	G414H										BGRC5838	BR05838	CARBONERA				MPIZ before 2000						Spain	Iberian Peninsula?
284	765	Hordeum vulgare	cultivar	FT765	Plumage Archer	spring	2	BCC1405										BCC1405				1914		IPK around 2006						Great Britain			51.5094	-0.118319
285	766	Hordeum vulgare	cultivar	FT766	Trumpf (Triumph)	spring	2	BCC1417										BCC1417				1973		IPK around 2006						Germany
286	767	Hordeum vulgare	cultivar	FT767	Slovensky 802	spring	2	BCC1444										BCC1444				1946		IPK around 2006						Czech Republic
287	770	Hordeum vulgare	cultivar	FT770	Granal	spring	2	BCC1469										BCC1469			VIR 29342			IPK around 2006						Kazakhstan
288	781	Hordeum vulgare	cultivar	FT781	Novosadski 294 (NS 294)	spring	2	BCC1541										BCC1541						IPK around 2006						Yugoslayia
289	797	Hordeum vulgare	cultivar	FT797	Gobernadora	spring	2	BCC869										BCC0869						IPK around 2006						Mexico			19.4194	-99.1456
290	799	Hordeum vulgare	cultivar	FT799	W 23833/2196 11	spring	2	HOR11373										HOR11373		W 23833/2196 11				IPK around 2006						Israel			31.7792	35.2236
291	807	Hordeum vulgare	cultivar	FT807	Barke	spring	2																IPK/GED	IPK around 2008						Germany			52.5186	13.4081
292	D08	Hordeum vulgare	cultivar	FT426	Optic 1	spring	2	G1585																MPIZ before 2000						Germany
293	E08	Hordeum vulgare	cultivar	FT427	Barke	spring	2	G1586																MPIZ before 2000						Germany
294	F08	Hordeum vulgare	cultivar	FT593	Scarlett	spring	2	K1															Klaus Pillen	MPIZ before 2008						Germany	Saatzucht Breun, Germany		52.52	13.33
295	409	Hordeum vulgare	cultivar	FT409	LYALLPUR P(PUNJAB BARLEY)	spring	6	G425I										BGRC10701	BR010701					MPIZ before 2000						Pakistan			33.72	73.06
296	420	Hordeum vulgare	cultivar	FT420	Gelios	spring	6	G1571A										BCC1493			E. Weltzien			MPIZ before 2000						Ukraine	Odessa
297	791	Hordeum vulgare	cultivar	FT791	Mulan	spring	6	BCC447										BCC0447						IPK around 2006						China	Manchuria		45.75	126.633
298	805	Hordeum vulgare	cultivar	FT805	Steptoe	spring	6																IPK/GED	IPK around 2008						USA			38.895	-77.0367
299	806	Hordeum vulgare	cultivar	FT806	Morex	spring	6																IPK/GED	IPK around 2008						USA			38.895	-77.0367
300	B08	Hordeum vulgare	cultivar	FT424	Morex	spring	6	G1583																MPIZ before 2000						USA			38.91	-77.02
301	C08	Hordeum vulgare	cultivar	FT425	Steptoe	spring	6	G1584																MPIZ before 2000						USA			38.91	-77.02
302	Turkey13	Hordeum vulgare	cultivar	-	Zafer 160	spring?	6	H13															Kilian et al. 2006	MPIZ before 2005				+		Turkey	Field Crops Central Research Institute / Ankara
303	Turkey27	Hordeum vulgare	cultivar	FT505	Sladoran	winter	2	H27															Kilian et al. 2006	MPIZ before 2005				+		Turkey	Thrace Agricultural Research Institute / Edirne	26	41.6744	26.5608
304	416	Hordeum vulgare	cultivar	FT416	Nudinka Heun	winter	2	G1212															Heun	MPIZ before 2000						Germany			52.5186	13.4081
305	428	Hordeum vulgare	cultivar	FT428	Ceb.Capa1	winter	2																Sigi Effgen	MPIZ before 2008	1997					Argentinia			-34.5997	-58.3819
306	429	Hordeum vulgare	cultivar	FT429	Ceb.Capa2	winter	2																Sigi Effgen	MPIZ before 2008	1997					Argentinia			-34.5997	-58.3819
307	438	Hordeum vulgare	cultivar	FT438	Tadmor	winter	2																Maria von Korff	MPIZ before 2008						Syria			33.5097	36.3092
308	704	Hordeum vulgare	cultivar	FT704	LOOSDORFER VOLLKORN	winter	2	G411I										BGRC5767	BR05767	LOOSDORFER VOLLKORN				MPIZ before 2000						Austria			48.2	16.32
309	771	Hordeum vulgare	cultivar	FT771	Nutans 115	winter	2	BCC1471										BCC1471			VIR 19355			IPK around 2006						Armenia			40.1833	44.5167
310	798	Hordeum vulgare	cultivar	FT798	Libra	winter	2	BCC899										BCC0899						IPK around 2006						Chile			-33.45	-70.6667
311	594	Hordeum vulgare	cultivar	FT594	Theresa	winter	6	K6															Klaus Pillen	MPIZ before 2008						France	Secobra Recherche, France		48.85	2.35
312	768	Hordeum vulgare	cultivar	FT768	Olli	winter	6	BCC1453										BCC1453				1927		IPK around 2006						Finland			60.1667	24.9333
313	790	Hordeum vulgare	cultivar	FT790	Xin Mai 1 Hao	winter	6	BCC421										BCC0421						IPK around 2006						China	Jiangsu		33.0271	119.707
314	792	Hordeum vulgare	cultivar	FT792	Bijoria	winter	6	BCC579										BCC0579						IPK around 2006						India
315	796	Hordeum vulgare	cultivar	FT796	Beecher	winter	6	BCC817										BCC0817				1940		IPK around 2006						USA
316	Turkey31	Hordeum vulgare	cultivar	-	Aday 4	winter?	6	H31															Kilian et al. 2006	MPIZ before 2005				+		Turkey	-
317	784	Hordeum vulgare	landrace	FT784	HOR 753	spring	2	BCC1566										BCC1566	HOR 753		H. Stubbe, W. Hoffmann, R. Freisleben	1941		IPK around 2006						Greece	N Greece, Mega Rema		40.3139	21.7972
318	399	Hordeum vulgare	landrace	FT399		spring	6	G398H										BGRC05366	BR05366					MPIZ before 2000						Ethiopia			9.02	38.75
319	400	Hordeum vulgare	landrace	FT400		spring	6	G399H										BGRC05367	BR05367					MPIZ before 2000						Morocco			34.02	-6.83
320	402	Hordeum vulgare	landrace	FT402		spring	6	G401I			CI 2612, CIho 2612							BGRC05372	BR05372					MPIZ before 2000						Algeria			36.77	3.03
321	560	Hordeum vulgare	landrace	FT560		spring	6	BV43			PI573695							HOR 10849			Hanelt, P., Institut fur Pflanzengenetik & Co	14.09.1988	USDA	MPIZ before 2008						Georgia	Rayon Achaeta, historical province Kachetien; originally from Sovchoz	570	42.2	45.3
322	699	Hordeum vulgare	landrace	FT699		spring	6	G403I										BGRC5381	BR05381	LIBANON				MPIZ before 2000						Lebanon
323	700	Hordeum vulgare	landrace	FT700		spring	6	G406I										BGRC5439	BR05439	WEIHENSTEPHAN				MPIZ before 2000						Germany			48° 37' 00.00'' N (Weihenstephan)	12° 06' 00.00'' E (Weihenstephan)
324	715	Hordeum vulgare	landrace	FT715	FAP 1 2158 H	spring	6	G432I										BGRC13156	BR013156	FAP 1 2158 H				MPIZ before 2000						Cyprus			35.17	33.37
325	773	Hordeum vulgare	landrace	FT773	K 9338	spring	6	BCC1479										BCC1479		K 9338	VIR 9338			IPK around 2006						Russia	Archangelsk
326	421	Hordeum vulgare	landrace	FT421		winter	2	G1573A							IG 31522			BCC0197			E. Weltzien	1981-01-05		MPIZ before 2000						Syria	Idlib, Salkin	480	3607--N	0362747E
327	537	Hordeum vulgare	landrace	FT537		winter	2	BV20			PI178378										Harlan, J., USDA-ARS.	1948	USDA	MPIZ before 2008						Turkey	Urfa, Sukurali, Akcakale	368	36.883	39.067
328	538	Hordeum vulgare	landrace	FT538		winter	2	BV21			PI178381										Harlan, J., USDA-ARS.	1948	USDA	MPIZ before 2008						Turkey	Mardin, Girmuzan, Derbesiye (Senyurt)	484	37.1	40.667
329	788	Hordeum vulgare	landrace	FT788	IG 31522	winter	2	BCC197							IG 31522			BCC0197			E. Weltzien	05.01.1981		IPK around 2006						Syria	Idlib, Salkin	480	36.1167	36.4631
330	A10	Hordeum vulgare	landrace	FT525		winter	2	BV08			PI 119321										Wellman, F., USDA-Bureau of Plant Industry & Westover, H., USDA-Bureau of Plant Industry.	05.07.1936	USDA	MPIZ before 2008						Turkey	Urfa, near Birecik	418	37.0333	37.9667
331	C10	Hordeum vulgare	landrace	FT547		winter	2	BV30			PI 182732										Harlan, J., USDA-ARS.	1948		MPIZ before 2008						Turkey	Mardin, Nusaybin	475	37.0667	41.2167
332	398	Hordeum vulgare	landrace	FT398	LA ESTANZUELA FORAJERA 75A	winter	6	G396I										BGRC05359	BR05359					MPIZ before 2000						South America
333	403	Hordeum vulgare	landrace	FT403		winter	6	G404H										BGRC05383	BR05383					MPIZ before 2000						Tibet
334	410	Hordeum vulgare	landrace	FT410	UCNW C 72 A	winter	6	G427G										BGRC11929	BR011929					MPIZ before 2000						Pakistan			33.72	73.06
335	526	Hordeum vulgare	landrace	FT526		winter	6	BV09			PI143454										Koelz, W., USDA-Bureau of Plant Industry.	26.11.1940	USDA	MPIZ before 2008						Iran	West Azerbaijan, Saujbulagh	1359	36.75	45.717
336	527	Hordeum vulgare	landrace	FT527		winter	6	BV10			PI143457										Koelz, W., USDA-Bureau of Plant Industry.	04.11.1940	USDA	MPIZ before 2008						Iran	West Azerbaijan, Saujbulagh	1359	36.75	45.717
337	529	Hordeum vulgare	landrace	FT529		winter	6	BV12			PI143462										Koelz, W., USDA-Bureau of Plant Industry.	22.12.1940	USDA	MPIZ before 2008						Iran	Hamadan, Hamadan	1791	34.833	48.583
338	559	Hordeum vulgare	landrace	FT559		winter	6	BV42			PI573691							HOR 10756			Hanelt, P., Institut fur Pflanzengenetik & Co	23.08.1987	USDA	MPIZ before 2008						Georgia	Senako, northeast of Omalo, Jenseits der Pirikita Alazani, Hochbecken, Rayon Achaeta, historical province Tuschetien	1900	42.383	45.667
339	689	Hordeum vulgare	landrace	FT689		winter	6	G383G										BGRC2831	BR02831	UCBNE B 16	J.R. Witcombe			MPIZ before 2000						Nepal	Kosi, Tare	2040	271848N	0870506E
340	716	Hordeum vulgare	landrace	FT716	FAP 1 2158 L	winter	6	G433I										BGRC13158	BR013158	FAP 1 2158 L				MPIZ before 2000						Afghanistan			34.53	69.14
341	775	Hordeum vulgare	landrace	FT775	IG 32019	winter	6	BCC149							IG 32019			BCC149			L. Guarino/M. Mergoum/N. Nasserlehag	16.07.1985		IPK around 2006						Morocco	Fes, Imarzen; 5km N of Taounate		34.4333	-4.65
342	778	Hordeum vulgare	landrace	FT778	K 10628	winter	6	BCC1500										BCC1500		K 10628	VIR 10628			IPK around 2006						Tajikistan			38.56	68.7739
343	786	Hordeum vulgare	landrace	FT786	Shayir IG 32973	winter	6	BCC167							IG 32973			BCC0167			L. Guarino	22.06.1987		IPK around 2006						Oman	Interior, 35km S Jabrin	400	22.6667	57.3333
344	787	Hordeum vulgare	landrace	FT787	IG 128104	winter	6	BCC173							IG 128104			BCC0173			A.R. Rao/J.R. Witcombe	1974		IPK around 2006						Pakistan	Northern Areas, Naltar	3050	3608--N	07314--E
345	789	Hordeum vulgare	landrace	FT789	K-10628	winter	6	BCC219										BCC0219		K-10628				IPK around 2006						Tajikistan			38.56	68.7739
346	795	Hordeum vulgare	landrace	FT795	Ulleri 20	winter	6	BCC768										BCC0768			S. Nakao	1953		IPK around 2006						Nepal	Upper Kali Gandaki Basin, Ulleri	2070	28.3561	83.7361
347	B10	Hordeum vulgare	landrace	FT539		winter	6	BV22			PI 178388										Harlan, J., USDA-ARS.	1948		MPIZ before 2008						Turkey	Hakkari, Yuksekova	1870	37.5667	44.2833
348	389	Hordeum agriocrithon Åberg var. agriocrithon	agriocrithon	FT389		winter	2	HID382										BGRC39861			H. Smith	1934		MPIZ before 2000						China	Guizhou Sheng, Taofu		283759N	1075200E
349	390	Hordeum agriocrithon Åberg var. agriocrithon	agriocrithon	FT390		winter	6	HID 383-1										BGRC41349						MPIZ before 2000						China
350	Turkey01	Hordeum vulgare	cultivar	FT476	Cumhuriyet 50	spring	2	H1															Kilian et al. 2006	MPIZ before 2005				+		Turkey	Anatolian Agricultural Research Institute / Eskisehir
351	Turkey02	Hordeum vulgare	cultivar	FT477	Anadolu 86	spring	2	H2															Kilian et al. 2006	MPIZ before 2005				+		Turkey	Field Crops Central Research Institute / Ankara
352	Turkey03	Hordeum vulgare	cultivar	FT478	Tokak 157/37	spring	2	H3															Kilian et al. 2006	MPIZ before 2005				+		Turkey	Field Crops Central Research Institute / Ankara	938	39.9272	32.8644
353	Turkey09	Hordeum vulgare	cultivar	FT482	Efes 3	spring	2	H9															Kilian et al. 2006	MPIZ before 2005				+		Turkey	Anatolian Beer Malt and Southearn Industry Company / Konya	1026	37° 51' 56N	32° 28' 57E
354	Turkey10	Hordeum vulgare	cultivar	FT483	Efes 6	spring	2	H10															Kilian et al. 2006	MPIZ before 2005				+		Turkey	Anatolian Beer Malt and Southearn Industry Company / Konya	1026	37° 51' 56N	32° 28' 57E
355	Turkey14	Hordeum vulgare	cultivar	FT486	Efes 2	spring	2	H14															Kilian et al. 2006	MPIZ before 2005				+		Turkey	Anatolian Beer Malt and Southearn Industry Company / Konya	1026	37° 51' 56N	32° 28' 57E
356	Turkey16	Hordeum vulgare	cultivar	FT488	Angora	spring	2	H16															Kilian et al. 2006	MPIZ before 2005				+		Turkey	Anatolian Beer Malt and Southearn Industry Company / Konya	1026	37° 51' 56N	32° 28' 57E
357	Turkey18	Hordeum vulgare	cultivar	FT489	Bülbül 89	spring	2	H18															Kilian et al. 2006	MPIZ before 2005				+		Turkey	Field Crops Central Research Institute / Ankara	938	39° 55' 38N	32° 51' 52E
358	Turkey20	Hordeum vulgare	cultivar	FT491	Karatay 94	spring	2	H20															Kilian et al. 2006	MPIZ before 2005				+		Turkey	Bahri Dagdas International Winter Cereals Research Institute / Konya	1026	37° 51' 56N	32° 28' 57E
359	Turkey21	Hordeum vulgare	cultivar	FT492	Tarm 92	spring	2	H21															Kilian et al. 2006	MPIZ before 2005				+		Turkey	Field Crops Central Research Institute / Ankara	938	39° 55' 38N	32° 51' 52E
360	Turkey22	Hordeum vulgare	cultivar	FT493	Anadolu 98	spring	2	H22															Kilian et al. 2006	MPIZ before 2005				+		Turkey	Anatolian Beer Malt and Southearn Industry Company / Konya	1026	37° 51' 56N	32° 28' 57E
361	Turkey23	Hordeum vulgare	cultivar	FT494	Yesevi 93	spring	2	H23															Kilian et al. 2006	MPIZ before 2005				+		Turkey	Field Crops Central Research Institute / Ankara	938	39° 55' 38N	32° 51' 52E
362	Turkey24	Hordeum vulgare	cultivar	FT495	Kalayci 97	spring	2	H24															Kilian et al. 2006	MPIZ before 2005				+		Turkey	Anatolian Agricultural Research Institute / Eskisehir	794	39° 46' 36N	30° 31' 14E
363	Turkey26	Hordeum vulgare	cultivar	FT502	Efes 1	spring	2	H26															Kilian et al. 2006	MPIZ before 2005				+		Turkey	Anatolian Beer Malt and Southearn Industry Company / Konya
364	Turkey28	Hordeum vulgare	cultivar	FT497	Efes 98	spring	2	H28															Kilian et al. 2006	MPIZ before 2005				+		Turkey	Anatolian Beer Malt and Southearn Industry Company / Konya	1026	37° 51' 56N	32° 28' 57E
365	Turkey29	Hordeum vulgare	cultivar	FT498	Obruk 86	spring	2	H29															Kilian et al. 2006	MPIZ before 2005				+		Turkey	Field Crops Central Research Institute / Ankara	938	39° 55' 38N	32° 51' 52E
366	Turkey32	Hordeum vulgare	cultivar	FT500	Orza 96	spring	2	H32															Kilian et al. 2006	MPIZ before 2005				+		Turkey	Field CropsCentral Research Institute / Ankara	938	39° 55' 38N	32° 51' 52E
367	406	Hordeum vulgare	cultivar	FT406	SWANNEK G94AD2/60/1059 = developed in Cape Province, South Africa - before selection from England	spring	2	G417H										BGRC05894	BR05894					MPIZ before 2000						Africa
368	417	Hordeum vulgare	cultivar	FT417	Proctor Heun	spring	2	G1213															Heun	MPIZ before 2000						United Kingdom			51.5094	-0.118319
369	431	Hordeum vulgare	cultivar	FT431	L94 Sigi	spring	2	(G1559A)															Sigi Effgen	MPIZ before 2008	1997					Argentinia
370	707	Hordeum vulgare	cultivar	FT707	MARTONVASARI F B 104	spring	2	G415I										BGRC5858	BR05858	MARTONVASARI F B 104				MPIZ before 2000						Hungaria
371	769	Hordeum vulgare	cultivar	FT769	Ilmen	spring	2	BCC1458										BCC1458			VIR 26968			IPK around 2006						Russia	Ekaterinenburg
372	809	Hordeum vulgare	cultivar	FT809	OWB dom	spring	2																IPK/GED	IPK around 2008						USA			38.895	-77.0367
373	H08	Hordeum vulgare	cultivar		Thuringia	spring	2	K3															Klaus Pillen	MPIZ before 2008						Germany	Saatzucht Hadmersleben Germany
374	Turkey04	Hordeum vulgare	cultivar	FT479	Kral 97	spring	6	H4															Kilian et al. 2006	MPIZ before 2005				+		Turkey	Bahri Dagdas International Winter Cereals Research Institute / Konya	1026	37.8656	32.4825
375	712	Hordeum vulgare	cultivar	FT712	AEGYPTISCHE VIERZEILIGE	spring	6	G424I										BGRC10621	BR010621	AEGYPTISCHE VIERZEILIGE				MPIZ before 2000						Egypt			30.08	31.25
376	772	Hordeum vulgare	cultivar	FT772	Afrasiab	spring	6	BCC1476										BCC1476			VIR 29103			IPK around 2006						Uzbekistan	Samarkand		39.6542	66.9597
377	808	Hordeum vulgare	cultivar	FT808	OWB rec	spring	6																IPK/GED	IPK around 2008						USA			38.895	-77.0367
378	Turkey06	Hordeum vulgare	cultivar	-	Yesilköy 387	spring?	6	H6															Kilian et al. 2006	MPIZ before 2005				+		Turkey	-
379	Turkey07	Hordeum vulgare	cultivar	FT481	Aydanhanim	winter	2	H7															Kilian et al. 2006	MPIZ before 2005				+		Turkey	Field Crops Central Research Institute / Ankara		39.9167	32.85
380	Turkey12	Hordeum vulgare	cultivar	FT485	Efes-4	winter	2	H12															Kilian et al. 2006	MPIZ before 2005				+		Turkey	Anatolian Beer Malt and Southearn Industry Company / Konya	1026	37° 51' 56N	32° 28' 57E
381	Turkey15	Hordeum vulgare	cultivar	FT487	Cumra 2001	winter	2	H15															Kilian et al. 2006	MPIZ before 2005				+		Turkey	Anatolian Efes Beer and Malt Company / Konya	1026	37° 51' 56N	32° 28' 57E
382	Turkey30	Hordeum vulgare	cultivar	FT499	Sahin 91	winter	2	H30															Kilian et al. 2006	MPIZ before 2005				+		Turkey	Southeastern Anatolian Agricultural Research Institute / Diyarbakir	675	37° 55' 8N	40° 12' 38E
383	Turkey33	Hordeum vulgare	cultivar	FT518	Balkan 96	winter	2	H33															Kilian et al. 2006	MPIZ before 2005				+		Turkey	Thrace Agricultural Research Institute / Edirne	26	41.6744	26.5608
384	419	Hordeum vulgare	cultivar	FT419	Mansholt, zweizeilig	winter	2	G1567A										BCC1394	HOR 2232					MPIZ before 2000						Netherlands			52.37	4.89
385	A08	Hordeum vulgare	cultivar	FT418	Igri	winter	2	G1539C																MPIZ before 2000						Germany			52.5186	13.4081
386	Turkey05	Hordeum vulgare	cultivar	-	Avci 2002	winter	6	H5															Kilian et al. 2006	MPIZ before 2005				+		Turkey	Field Crops Central Research Institute / Ankara
387	Turkey11	Hordeum vulgare	cultivar	FT484	Cetin 2000	winter	6	H11															Kilian et al. 2006	MPIZ before 2005				+		Turkey	Field Crops Central Research Institute / Ankara	938	39° 55' 38N	32° 51' 52E
388	Turkey17	Hordeum vulgare	cultivar	FT503	Erginel 90	winter	6	H17															Kilian et al. 2006	MPIZ before 2005				+		Turkey	Anatolian Agricultural Research Institute / Eskisehir	794	39.7767	30.5206
389	Turkey19	Hordeum vulgare	cultivar	FT490	Yildirim	winter	6	H19															Kilian et al. 2006	MPIZ before 2005				+		Turkey	Thrace Agricultural Research Institute / Edirne	26	41.6744	26.5608
390	815	Hordeum vulgare	cultivar	FT815	Athenais	winter	6	BCC1548																IPK around 2006						Cyprus			35.1167	33.4
391	F2341	Hordeum vulgare	cultivar	FT881																				Sabine 2011						Iran	Iran, Alborz mountains near Khojiabad	1930	35.873	51.5371
392	PI531957	Hordeum vulgare	cultivar								PI531957													Sabine 2011						Egypt	Abo-Homos-Behera		31.1042	30.2994
393	401	Hordeum vulgare	landrace	FT401		spring	2	G400H										BGRC05368	BR05368					MPIZ before 2000						Egypt			30.08	31.25
394	408	Hordeum vulgare	landrace	FT408		spring	2	G423H										BGRC05995	BR05995					MPIZ before 2000						Ethiopia			9.02	38.75
395	412	Hordeum vulgare	landrace	FT412	FOA II	spring	2	G434H										BGRC15670	BR015670					MPIZ before 2000						Ethiopia			9.02	38.75
396	451	Hordeum vulgare	landrace	FT451		spring	2	HOR7985				PI 342041						HOR7985				before 1969		IPK around 2006						Turkey	Usak
397	763	Hordeum vulgare	landrace	FT763	IQ 70061	spring	2	BCC093										BCC0093		IQ 70061				IPK around 2006						Iraq
398	777	Hordeum vulgare	landrace	FT777	K 11749	spring	2	BCC1497										BCC1497		K 11749	VIR 11749			IPK around 2006						Kyrgistan			42.8667	74.5667
399	785	Hordeum vulgare	landrace	FT785	HOR 10555	spring	2	BCC1589										BCC1589	HOR 10555			05.10.1985		IPK around 2006						Italy	Sicily, N of Ummari	270	41.8833	12.4833
400	776	Hordeum vulgare	landrace	FT776	K 4847	spring	6	BCC1494										BCC1494		K 4847	VIR 4847			IPK around 2006						Kazakhstan	Aqtobe		50.2831	57.1667
401	779	Hordeum vulgare	landrace	FT779	K 10877	spring	6	BCC1503										BCC1503		K 10877	VIR 10877			IPK around 2006						Turkmenistan			37.9417	58.3836
402	782	Hordeum vulgare	landrace	FT782	HOR 383	spring	6	BCC1561										BCC1561	HOR 383					IPK around 2006						Bulgaria			42.6972	23.3233
403	783	Hordeum vulgare	landrace	FT783	HOR 750	spring	6	BCC1565										BCC1565	HOR 750			1941		IPK around 2006						Albania			41.3256	19.8197
404	801	Hordeum vulgare	landrace	FT801	HOR 4727	spring	6	HOR4727										HOR4727						IPK around 2006						Turkey
405	414	Hordeum vulgare	landrace	FT414	SIGLAH	winter	2	G439H										BGRC26054	BR026054					MPIZ before 2000						Yemen			15.36	44.21
406	543	Hordeum vulgare	landrace	FT543		winter	2	BV26			PI178633										Harlan, J., USDA-ARS.	1948	USDA	MPIZ before 2008						Turkey	Urfa, Tileyli	558	37.05	39.433
407	762	Hordeum vulgare	landrace	FT762	IG 128089	winter	2	BCC003			PI 366441				IG 128089			BCC0003			J.D. Gray, Reading University	25.09.1965		IPK around 2006						Afghanistan	Ghowr, Gormao village, Poon Hills. Habitat: hillside, barley stack	2774	34.633	65.75
408	413	Hordeum vulgare	landrace	FT413	NIPPON	winter	6	G435E										BGRC17711	BR017711					MPIZ before 2000						East Asia
409	447	Hordeum vulgare	landrace	FT447		winter	6	BCC129							IG 31925			BCC0129			L. Guarino/M. Mergoum/N. Nasserlehag	15.05.1985		IPK around 2006						Morocco	Meknes, near Tedders	550	33.6333	-6.28333
410	528	Hordeum vulgare	landrace	FT528		winter	6	BV11			PI143458										Koelz, W., USDA-Bureau of Plant Industry.	06.12.1940	USDA	MPIZ before 2008						Iran	West Azerbaijan, Rezaieh	1311	37.55	45.067
411	540	Hordeum vulgare	landrace	FT540		winter	6	BV23			PI178389										Harlan, J., USDA-ARS.	1948	USDA	MPIZ before 2008						Turkey	Hakkari, Piyanis	1887	37.583	43.567
412	541	Hordeum vulgare	landrace	FT541		winter	6	BV24			PI178399										Harlan, J., USDA-ARS.	1948	USDA	MPIZ before 2008						Turkey	Hakkari, Piyanis	1887	37.583	43.567
413	725	Hordeum vulgare	landrace	FT725	ABARIK	winter	6	G451G										BGRC40419	BR040419	ABARIK				MPIZ before 2000						Turkmenistan	Turkestan?		37.95	58.39
414	764	Hordeum vulgare	landrace	FT764	IG 128216	winter	6	BCC118							IG 128216			BCC0118			P. Perrino/G.B. Polignano/Ch. Lehmann/K. Hammer	29.04.1983		IPK around 2006						Lybia	Sabha, Ghadduwah	455	26.4667	14.3833
415	800	Hordeum vulgare	landrace	FT800	FAO 3450	winter	6	HOR2835										HOR2835		FAO 3450	H. Kuckuck	1952		IPK around 2006						Iran	Hamadan, Nahavand, 31 km	1800	34.5833	48.8167
