# Supplementary material for: Evolutionary History of Wild Barley (Hordeum vulgare subsp. spontaneum) Analyzed Using Multilocus Sequence Data and Paleodistribution Modeling
Source: Genome Biol Evol. 2014 Feb 27;6(3):685–702. doi: 10.1093/gbe/evu047 (PMC3971598; doi:10.1093/gbe/evu047)
Supplement: Supplementary Data [file supp_evu047_Jakob_et_al_table_S2_GBE.xlsx]

## Sheet: complete dataset
Supplementary table S2
								Geographical origin									Locus and haplotype information
Serial number	Accession number this paper	Taxon	Status defined	FT Nr (if available)	Genotype (cultivars only)	Growth habit * facultatives = winters; italics=not save	Row-type (domesticated only)	Country	collection site	Altitute (m)	Lat	Lon	STRUCTURE_K=3_123 wild only	Genbank accessions to 123 wilds assigned_STRUCTURE k=3 MIGRPRIOR 0.1	Geographic/genetic outliers (i.e. geographical origin does not fit to the allele combination, X=outliers; H=hybrids	H. vulgare assigned to 123 wilds only_STRUCTURE_K=3 MIGRPRIOR=0.1	ADH2	ADH2	ADH3	ADH3	AMY1	AMY1	DHN9	DHN9	G3PDH	G3PDH	PEPC	PEPC	PPDH1	PPDH1
1	11	Hordeum spontaneum	‘wild H. spontaneum’	FT011				Israel	Ein Prat	324.219	31.8346	35.3057	West				11	11	43	43	1	1	36	36	7	7	-1	-1	41	41
2	15	Hordeum spontaneum	‘wild H. spontaneum’	FT015				Israel	Neomi	-243.328	31.9262	35.4684	West				4	4	25	25	6	6	24	24	7	7	7	7	57	57
3	24	Hordeum spontaneum	‘wild H. spontaneum’	FT024				Israel	Rotem	-116.92	32.343	35.5171	West				20	20	27	27	1	1	1	1	5	5	1	1	17	17
4	27	Hordeum spontaneum	‘wild H. spontaneum’	FT027				Israel	Talkid Stream	-241.94	32.2829	35.5484	West				4	4	1	1	4	4	25	25	5	5	1	1	17	17
5	31	Hordeum spontaneum	‘wild H. spontaneum’	FT031				Israel	Ashqelon	41.4887	31.6983	34.585	West				8	8	13	28	1	1	8	8	7	7	8	8	34	34
6	42	Hordeum spontaneum	‘wild H. spontaneum’	FT042				Israel	Shivta	353.747	30.89	34.6315	West				11	11	11	11	1	1	1	1	2	2	1	1	19	19
7	47	Hordeum spontaneum	‘wild H. spontaneum’	FT047				Israel	Kidron streem	-368.363	31.6749	35.4354	West				10	10	29	29	1	7	11	11	7	7	1	1	17	17
8	67	Hordeum spontaneum	‘wild H. spontaneum’	FT067				Israel	Amatzya	361.635	31.5386	34.8897	West				4	4	13	13	1	1	1	1	11	11	1	1	17	17
9	79	Hordeum spontaneum	‘wild H. spontaneum’	FT079				Israel	Shilat	278.233	31.9179	35.0214	West				21	21	30	30	1	1	1	1	1	1	1	1	59	59
10	84	Hordeum spontaneum	‘wild H. spontaneum’	FT084				Israel	Dor	15.9738	32.6167	34.9324	West				4	4	1	1	1	1	8	8	12	12	1	1	17	17
11	101	Hordeum spontaneum	‘wild H. spontaneum’	FT101				Israel	Gan Ner	43.7248	32.5488	35.34	West				1	1	24	24	1	1	20	26	5	5	1	1	56	56
12	142	Hordeum spontaneum	‘wild H. spontaneum’	FT142				Israel	Mt. Harif	855.427	30.5716	34.677	West				22	22	11	11	1	1	1	1	7	7	1	1	41	41
13	147	Hordeum spontaneum	‘wild H. spontaneum’	FT147				Israel	Havarim stream	483.681	30.8454	34.7444	West				11	11	11	11	1	1	1	1	2	2	1	1	19	19
14	172	Hordeum spontaneum	‘wild H. spontaneum’	FT172				Syria	Sa'ar stream	694.943	33.2294	35.7307	West				3	3	35	35	1	1	13	13	1	1	-1	-1	46	46
15	181	Hordeum spontaneum	‘wild H. spontaneum’	FT181				Israel	Jordan est. chanal	403.923	33.1406	35.63	West				4	4	2	2	1	8	30	30	6	6	-1	-1	58	58
16	200	Hordeum spontaneum	‘wild H. spontaneum’	FT200				Israel	Amud stream	356.436	32.8726	35.502	West				4	4	33	33	1	1	14	14	6	6	1	1	4	4
17	219	Hordeum spontaneum	‘wild H. spontaneum’	FT219				Syria	Mt. Hermon	976.753	33.2872	35.7635	West				4	4	34	34	3	3	1	1	13	13	1	1	4	4
18	222	Hordeum spontaneum	‘wild H. spontaneum’	FT222				Israel	Mt. Meron		32.9743	35.4239	West				23	23	1	1	1	1	13	13	1	1	1	1	4	4
19	462/F04	Hordeum spontaneum	‘wild H. spontaneum’	FT462				Turkey	37.8 km SW from Pirinçlik	1410	37.7783	39.78	Turkey				7	7	12	12	1	1	2	2	5	5	1	1	4	4
20	639	Hordeum spontaneum	‘wild H. spontaneum’	FT639				Israel	Almog	-303.586	29.5131	34.9242	West				11	11	11	11	1	1	1	1	2	2	1	1	19	19
21	A01	Hordeum spontaneum	‘wild H. spontaneum’	-				Turkey	41 km E from Türkoğlu to Gaziantep	670	37.3297	37.1636	Turkey				7	7	11	11	1	1	2	2	5	5	1	1	11	11
22	A02	Hordeum spontaneum	‘wild H. spontaneum’	FT731				Turkey	22 km NEE from Narlı	980	37.4239	37.2814	Turkey				7	7	11	11	1	1	2	2	5	5	1	1	11	11
23	A03	Hordeum spontaneum	‘wild H. spontaneum’	-				Turkey	32.9 km E from Antakya	150	36.2475	36.5247	WestTurkey				11	1	1	2	1	1	1	1	5	5	1	1	11	21
24	A04	Hordeum spontaneum	‘wild H. spontaneum’	FT459				Turkey	48.7 km N Şanlıurfa to Siverek	780	37.4933	38.8767	WestTurkey				11	11	16	16	4	4	1	1	5	5	1	1	11	11
25	A05	Hordeum spontaneum	‘wild H. spontaneum’	-				Turkey	17.9 km SW from Karabahçe	1160	37.7414	39.7139	East				4	4	12	12	4	4	1	1	7	7	1	1	11	11
26	A06	Hordeum spontaneum	‘wild H. spontaneum’	-				Turkey	32.2 km W from Adıyaman to Besni	730	37.7022	38.0122	Turkey				13	13	11	11	1	1	1	1	5	5	1	1	11	11
27	A07	Hordeum spontaneum	‘wild H. spontaneum’	-				Turkey	14 km SW from Araban to Gaziantep	670	37.3897	37.5622	Turkey				13	13	17	17	4	4	2	2	5	5	1	1	11	11
28	A09	Hordeum spontaneum	‘wild H. spontaneum’	-				Turkey	Tilmen Höyük,9 km E from Islahiye to Musabeyli	470	37.0306	36.7061	Turkey				7	7	-1	-1	4	4	1	1	5	5	1	1	3	3
29	A12	Hordeum spontaneum	‘wild H. spontaneum’	FT748				Turkey	50 km NE from Kilis to Gazentep	510	37.315	37.7347	Turkey				7	7	19	19	1	1	2	2	5	5	1	1	4	4
30	B01	Hordeum spontaneum	‘wild H. spontaneum’	-				Turkey	41 km E from Türkoğlu to Gaziantep	670	37.3297	37.1636	Turkey				4	4	11	11	4	4	2	2	5	5	1	1	11	11
31	B02	Hordeum spontaneum	‘wild H. spontaneum’	-				Turkey	30 km E from Narlı	790	37.3683	37.3086	East				4	4	-1	-1	1	1	33	33	9	9	1	1	11	11
32	B03	Hordeum spontaneum	‘wild H. spontaneum’	-				Turkey	56.4 km E from Birecik to Şanlıurfa	710	37.0647	38.4978	East				1	1	7	7	1	1	2	2	5	5	4	4	11	11
33	B04	Hordeum spontaneum	‘wild H. spontaneum’	FT735				Turkey	12.9 NW from Ovadağ to Pirinçlik	1007	37.7919	39.955	EastWest				11	11	7	7	1	1	2	2	7	7	1	1	8	8
34	B05	Hordeum spontaneum	‘wild H. spontaneum’	-				Turkey	17.9 km SW from Karabahçe	1160	37.7414	39.7139	East				4	4	12	12	4	4	1	1	7	7	1	1	11	11
35	B06	Hordeum spontaneum	‘wild H. spontaneum’	-				Turkey	32.2 km W from Adıyaman to Besni	730	37.7022	38.0122	Turkey				13	15	20	42	1	4	1	2	5	7	1	1	11	11
36	B07	Hordeum spontaneum	‘wild H. spontaneum’	-				Turkey	14 km SW from Araban to Gaziantep	670	37.3897	37.5622	Turkey				-1	-1	20	20	5	4	2	2	10	10	1	1	11	11
37	B09	Hordeum spontaneum	‘wild H. spontaneum’	-				Turkey	Tilmen Höyük,9 km E from Islahiye to Musabeyli	470	37.0306	36.7061	Turkey				7	7	-1	-1	4	4	1	1	5	5	1	1	3	3
38	B11	Hordeum spontaneum	‘wild H. spontaneum’	FT743				Turkey	41.5 km W from Adıyaman to Besni	640	37.7111	37.9422	Turkey				15	15	11	11	1	1	2	2	5	5	1	1	11	11
39	B12	Hordeum spontaneum	‘wild H. spontaneum’	-				Turkey	50 km NE from Kilis to Gazentep	510	37.315	37.7347	Turkey				7	7	19	19	1	1	2	2	5	5	1	1	4	4
40	C01	Hordeum spontaneum	‘wild H. spontaneum’	FT729				Turkey	50 km SE Türkoğlu to Gaziantep	912	37.2878	37.1894	Turkey				16	16	11	11	1	1	2	2	5	5	1	1	11	11
41	C02	Hordeum spontaneum	‘wild H. spontaneum’	-				Turkey	30 km E from Narlı	790	37.3683	37.3086	EastTurkey				4	4	-1	-1	4	5	1	1	9	9	1	1	11	11
42	C03	Hordeum spontaneum	‘wild H. spontaneum’	-				Turkey	56.4 km E from Birecik to Şanlıurfa	710	37.0647	38.4978	East				1	1	7	7	1	1	2	2	5	5	4	4	11	11
43	C04	Hordeum spontaneum	‘wild H. spontaneum’	FT736				Turkey	12.9 NW from Ovadağ to Pirinçlik	1007	37.7919	39.955	Turkey				4	4	12	12	1	1	2	2	5	5	1	1	9	9
44	C05	Hordeum spontaneum	‘wild H. spontaneum’	FT465				Turkey	28.1 km SW from Karabahçe	1170	37.6619	39.7136	East				4	4	7	7	1	1	2	2	9	9	1	1	11	11
45	C06	Hordeum spontaneum	‘wild H. spontaneum’	-				Turkey	44.5 km W from Adıyaman to Besni	710	37.7058	37.9153	East				-1	-1	9	9	1	1	33	33	7	7	1	1	11	11
46	C07	Hordeum spontaneum	‘wild H. spontaneum’	-				Turkey	34.2 km SW from Araban to Gaziantep	650	37.2728	37.5547	Turkey				13	13	1	1	1	1	2	2	5	5	1	1	11	11
47	C09	Hordeum spontaneum	‘wild H. spontaneum’	FT745				Turkey	15 km E from Islahiye to Musabeyli	431	36.9786	36.7281	Turkey				13	13	1	1	1	1	15	15	5	5	1	1	24	24
48	C11	Hordeum spontaneum	‘wild H. spontaneum’	-				Turkey	22 km NE from Kilis to Gazentep	720	36.8381	37.3358	Turkey				13	13	-1	-1	1	1	2	2	5	5	1	1	24	24
49	C12	Hordeum spontaneum	‘wild H. spontaneum’	-				Turkey	53 km NE from Kilis to Gazentep	580	37.3361	37.8128	Turkey				7	7	11	11	4	4	2	2	9	9	1	1	11	11
50	D01	Hordeum spontaneum	‘wild H. spontaneum’	FT453				Turkey	50 km SE Türkoğlu to Gaziantep	912	37.2878	37.1894	East				4	4	11	11	1	1	1	1	5	5	1	1	11	11
51	D02	Hordeum spontaneum	‘wild H. spontaneum’	-				Turkey	21.9 km N from Kirikhan to Hassa	400	36.7567	36.5183	Turkey				7	7	21	21	4	4	33	33	5	5	1	1	4	4
52	D03	Hordeum spontaneum	‘wild H. spontaneum’	-				Turkey	85.6 km E from Birecik to Şanlıurfa	780	37.1231	38.6803	Turkey				4	4	22	22	1	1	2	2	5	5	1	1	11	11
53	D04	Hordeum spontaneum	‘wild H. spontaneum’	-				Turkey	20.1 km SW from Pirinçlik	1080	37.8672	39.8514	Turkey				11	11	12	12	1	1	2	2	5	5	1	1	11	11
54	D05	Hordeum spontaneum	‘wild H. spontaneum’	FT740				Turkey	41.6 km SW from Karabahçe	1170	37.5856	39.7433	Turkey				11	11	17	17	1	1	2	2	5	5	1	1	11	11
55	D06	Hordeum spontaneum	‘wild H. spontaneum’	-				Turkey	44.5 km W from Adıyaman to Besni	710	37.7058	37.9153	East				-1	-1	9	9	1	1	33	33	7	7	1	1	11	11
56	D07	Hordeum spontaneum	‘wild H. spontaneum’	-				Turkey	34.2 km SW from Araban to Gaziantep	650	37.2728	37.5547	Turkey				13	13	1	1	3	3	1	1	5	5	1	1	11	11
57	D09	Hordeum spontaneum	‘wild H. spontaneum’	FT746				Turkey	15 km E from Islahiye to Musabeyli	431	36.9786	36.7281	Turkey				13	13	1	1	1	1	15	15	5	5	1	1	24	24
58	D11	Hordeum spontaneum	‘wild H. spontaneum’	-				Turkey	22 km NE from Kilis to Gazentep	720	36.8381	37.3358	Turkey				13	13	2	2	4	4	17	17	5	5	1	1	3	3
59	D12	Hordeum spontaneum	‘wild H. spontaneum’	-				Turkey	53 km NE from Kilis to Gazentep	580	37.3361	37.8128	Turkey				7	7	11	11	4	4	2	2	9	9	1	1	11	11
60	E01	Hordeum spontaneum	‘wild H. spontaneum’	-				Turkey	60 km SE from Türkoğlu	845	37.2925	37.245	Turkey				7	13	11	11	1	5	2	2	5	5	1	1	4	11
61	E02	Hordeum spontaneum	‘wild H. spontaneum’	-				Turkey	21.9 km N from Kirikhan to Hassa	400	36.7567	36.5183	Turkey				7	7	21	21	4	4	33	33	5	5	1	1	4	4
62	E03	Hordeum spontaneum	‘wild H. spontaneum’	FT457				Turkey	85.6 km E from Birecik to Şanlıurfa	780	37.1231	38.6803	Turkey				11	11	20	20	3	3	1	1	5	5	1	1	24	24
63	E04	Hordeum spontaneum	‘wild H. spontaneum’	-				Turkey	20.1 km SW from Pirinçlik	1080	37.8672	39.8514	East				4	4	12	12	1	1	18	18	5	5	1	1	11	11
64	E05	Hordeum spontaneum	‘wild H. spontaneum’	FT468				Turkey	41.6 km SW from Karabahçe	1170	37.5856	39.7433	East				4	4	7	7	1	1	18	18	5	5	1	1	11	11
65	E06	Hordeum spontaneum	‘wild H. spontaneum’	-				Turkey	2.8 km SW from Besni to Araban	860	37.6786	37.865	Turkey				13	13	9	9	1	1	2	2	5	5	1	1	11	11
66	E07	Hordeum spontaneum	‘wild H. spontaneum’	-				Turkey	17.5 km W from Gaziantep to Nurdağ	1010	37.1706	37.2033	West				11	17	2	2	1	1	1	1	5	5	1	1	4	7
67	E09	Hordeum spontaneum	‘wild H. spontaneum’	-				Turkey	35 km SE from Islahiye to Musabeyli	890	36.9728	36.9028	Turkey				4	4	1	1	1	1	15	15	5	5	1	1	4	4
68	E11	Hordeum spontaneum	‘wild H. spontaneum’	-				Turkey	26 km NE from Kilis to Gazentep	800	36.9081	37.1969	Turkey				4	4	23	23	1	1	15	15	7	7	1	1	3	3
69	E12	Hordeum spontaneum	‘wild H. spontaneum’	-				Turkey	Şanlıurfa; Ceylanpınar road	420	36.95	40.0006	East				1	1	1	15	1	1	1	3	7	7	4	4	11	11
70	F01	Hordeum spontaneum	‘wild H. spontaneum’	-				Turkey	60 km SE from Türkoğlu	845	37.2925	37.245	Turkey				7	7	11	11	1	1	2	2	7	7	1	1	11	11
71	F02	Hordeum spontaneum	‘wild H. spontaneum’	FT732				Turkey	19.1 km E from Antakya	150	36.2558	36.4672	Turkey				13	13	20	20	1	1	15	15	7	7	1	1	4	4
72	F03	Hordeum spontaneum	‘wild H. spontaneum’	-				Turkey	32.4 km N from Şanlıurfa to Siverek	800	37.4103	38.7786	Turkey				15	15	2	2	1	1	2	2	5	5	1	4	11	11
73	F04	Hordeum spontaneum	‘wild H. spontaneum’	FT462				Turkey	37.8 km SW from Pirinçlik	1410	37.7783	39.78	Turkey				7	7	12	12	1	1	2	2	5	5	1	1	4	4
74	F05	Hordeum spontaneum	‘wild H. spontaneum’	FT741				Turkey	9.7 km S from Hasankeyf to Midyat	720	37.6814	41.4525	EastWest				11	11	7	7	1	1	17	17	5	5	6	6	11	11
75	F06	Hordeum spontaneum	‘wild H. spontaneum’	FT472				Turkey	2.8 km SW from Besni to Araban	860	37.6786	37.865	Turkey				13	15	1	1	4	12	2	2	7	7	1	1	4	4
76	F07	Hordeum spontaneum	‘wild H. spontaneum’	FT475				Turkey	17.5 km W from Gaziantep to Nurdağ	1010	37.1706	37.2033	West				17	17	-1	-1	1	1	1	1	5	5	1	1	4	4
77	F09	Hordeum spontaneum	‘wild H. spontaneum’	-				Turkey	35 km SE from Islahiye to Musabeyli	890	36.9728	36.9028	Turkey				4	4	1	1	1	1	15	15	5	5	1	1	4	4
78	F11	Hordeum spontaneum	‘wild H. spontaneum’	-				Turkey	26 km NE from Kilis to Gazentep	800	36.9081	37.1969	Turkey				4	4	23	23	1	1	15	15	7	7	1	1	3	3
79	F12	Hordeum spontaneum	‘wild H. spontaneum’	FT750				Turkey	Şanlıurfa; Ceylanpınar road	420	36.95	40.0006	East				1	1	7	7	1	1	3	3	7	7	4	4	11	11
80	F2097	Hordeum spontaneum	‘wild H. spontaneum’	FT871				Uzbekistan	Malguzar-Bergzug, Felsriegel des Timur-Tores ca. 5 km W Jizzakh, ca. 500 m, Zahlreich auf Kalkfelsterrassen und in Spalten	500	40.0711	67.6932	EastWest				1	1	11	11	1	1	27	27	19	19	1	1	22	22
81	F2098	Hordeum spontaneum	‘wild H. spontaneum’	FT872				Uzbekistan	Südwestliches Hissar-Gebirge, sandiges gipshaltiges Kalkfelsband ca. 5 km SE von Dekhkanabad, Hordeum spontaneum hell. Mit Nr. 2099 auf einer Felsterrasse	1050	38.3111	66.625	East				1	1	11	11	1	1	9	9	7	7	4	4	11	11
82	F2099	Hordeum spontaneum	‘wild H. spontaneum’	FT873				Uzbekistan	Südwestliches Hissar-Gebirge, sandiges gipshaltiges Kalkfelsband ca. 5 km SE von Dekhkanabad, Hordeum spontanum dunkel. Mit Nr. 2098 auf einer Felsterrasse	1050	38.3111	66.625	East				4	4	11	11	1	1	1	1	7	7	4	4	11	11
83	F2105	Hordeum spontaneum	‘wild H. spontaneum’	FT874				Uzbekistan	SW Hissar-Gebirge, Chakchar-Massiv, Straßenrand unterhalb Sajrob		38.0747	66.9667	East				1	1	11	11	1	1	1	1	7	7	4	4	11	11
84	F2131	Hordeum spontaneum	‘wild H. spontaneum’	FT876				Uzbekistan	Pistalitau, middle section of western part, 25 km east of Vangikishlok, Stellenweise am Nordhang, Ähren meist schon zerfallen	500	40.3486	67.5541	East				1	1	11	11	1	1	28	28	19	19	1	1	11	11
85	F2295	Hordeum spontaneum	‘wild H. spontaneum’	FT877				Iran	Nordwesthänge des Alvand-Massivs, nahe an der Abzweigung zur Straße, nach Emam Sadeh Kuh	1900	34.825	48.4486	East				1	1	11	11	1	1	1	1	7	7	4	4	-1	-1
86	F2296	Hordeum spontaneum	‘wild H. spontaneum’	FT887				Iran	Nordwesthänge des Alvand-Massivs, nahe an der Abzweigung zur Straße, nach Emam Sadeh Kuh, Foto3638	1900	34.825	48.4486	East				1	1	7	7	1	1	29	29	7	7	4	4	11	11
87	F2305	Hordeum spontaneum	‘wild H. spontaneum’	FT888				Iran	Kalksteinhänge unter dem Chaharsebar-Pass ca. 5 km W Mahi Dasht c., 25 km W Kermanshah	1530	34.2351	46.6828	East				1	1	7	7	1	1	2	2	7	7	4	4	11	11
88	F2314	Hordeum spontaneum	‘wild H. spontaneum’	FT878				Iran	Kalkfelsstelle am Wegrand vor Rijab	1300	34.4427	46.0192	East				1	1	31	31	1	1	1	1	7	7	4	4	11	11
89	F2318	Hordeum spontaneum	‘wild H. spontaneum’	FT879				Iran	Ungepflegter Weinberg am Weg zurück von Baba-Vadegar nach Rijab	1000	34.5258	45.9432	East				1	1	1	1	1	1	33	33	7	7	1	1	11	11
90	F2327	Hordeum spontaneum	‘wild H. spontaneum’	FT880				Iran	Ruderalvegetation an Laborgebäuden des gastgebenden Institutes in v	1400	35.2718	47.0294	East				1	1	31	31	1	1	1	1	7	7	4	4	11	11
91	F2426	Hordeum spontaneum	‘wild H. spontaneum’	FT882				Iran	Khorramabad, Gästehaus Umgebung, ruderal	1211	33.2988	48.2102	East				1	1	12	12	1	1	1	1	7	20	4	4	11	11
92	F2494	Hordeum spontaneum	‘wild H. spontaneum’	FT883				Iran	prov. Tehran, Ruderalfläche neben der Allium-Kollektion im Iranian Research Institute of Plant protection, Teheran	1670	35.7984	51.4036	East				4	4	11	11	1	1	1	1	5	5	4	4	11	11
93	F2529	Hordeum spontaneum	‘wild H. spontaneum’	-				Iran	Urmia, Rand der Versuchskulturen im Research Institute of Forests and Rangeland	1400	37.34	45.04	East				1	1	11	11	1	1	1	1	5	5	4	4	11	11
94	F2533_1	Hordeum spontaneum	‘wild H. spontaneum’	-				Iran	Teheran, Ruderalfläche innerhalb der Allium-Kollektion im Iranian Research Institute of Plant Protection	1670	35.7923	51.402	East				1	1	11	11	1	1	1	1	7	7	4	4	11	11
95	F2533_2	Hordeum spontaneum	‘wild H. spontaneum’	-				Iran	Teheran, Ruderalfläche innerhalb der Allium-Kollektion im Iranian Research Institute of Plant Protection	1670	35.7923	51.402	East				1	1	11	11	1	1	1	1	7	7	4	4	11	11
96	F2533_3	Hordeum spontaneum	‘wild H. spontaneum’	-				Iran	Teheran, Ruderalfläche innerhalb der Allium-Kollektion im Iranian Research Institute of Plant Protection	1670	35.7923	51.402	East				1	1	11	11	1	1	1	1	7	7	4	4	11	11
97	G01	Hordeum spontaneum	‘wild H. spontaneum’	FT730				Turkey	72 km SE from Türkoğlu	800	37.3294	37.2747	Turkey				16	16	11	11	5	5	2	2	5	5	1	1	11	11
98	G02	Hordeum spontaneum	‘wild H. spontaneum’	FT733				Turkey	19.1 km E from Antakya	150	36.2558	36.4672	Turkey				13	13	1	1	1	1	15	15	5	5	1	1	4	4
99	G03	Hordeum spontaneum	‘wild H. spontaneum’	FT734				Turkey	32.4 km N from Şanlıurfa to Siverek	800	37.4103	38.7786	East				4	4	7	7	1	1	2	2	7	7	1	1	11	11
100	G04	Hordeum spontaneum	‘wild H. spontaneum’	FT738				Turkey	6.3 km N from Karabahçe (42.9 km W from Diyarbakır to Siverek)	1070	37.8392	39.7231	East				1	1	7	7	1	1	2	2	9	9	1	1	11	11
101	G05	Hordeum spontaneum	‘wild H. spontaneum’	FT742				Turkey	67.9 km W from Midyat to Mardin	880	37.3319	40.7714	Turkey				13	13	12	12	4	4	2	2	5	5	1	1	11	11
102	G06	Hordeum spontaneum	‘wild H. spontaneum’	FT473				Turkey	13.5 km SW from Besni to Araban	910	37.6583	37.7867	Turkey				7	7	2	2	5	4	1	1	5	5	1	1	24	24
103	G07	Hordeum spontaneum	‘wild H. spontaneum’	-				Turkey	27.6 km SW from Karacadağ (69.6 km SW from Karabahçe)	950	37.6278	39.5611	East				18	18	7	7	4	4	18	18	7	7	1	1	11	11
104	G09	Hordeum spontaneum	‘wild H. spontaneum’	FT747				Turkey	4 km SE from Musabeyli to Kilis	630	36.8661	36.9519	Turkey				13	13	-1	-1	1	1	15	15	5	5	1	1	21	21
105	G11	Hordeum spontaneum	‘wild H. spontaneum’	-				Turkey	30 km NE from Kilis to Gazentep	690	36.9125	37.0269	Turkey				13	13	1	1	1	1	15	15	5	5	1	1	3	3
106	G12	Hordeum spontaneum	‘wild H. spontaneum’	FT759				Turkey	Şanlıurfa; Ceylanpınar-yiranşehir road	490	37.1339	39.8408	East				1	1	7	7	1	1	2	2	7	7	1	1	11	11
107	H01	Hordeum spontaneum	‘wild H. spontaneum’	-				Turkey	72 km SE from Türkoğlu	800	37.3294	37.2747	Turkey				16	16	11	11	5	5	2	2	5	5	1	1	11	11
108	H02	Hordeum spontaneum	‘wild H. spontaneum’	-				Turkey	32.9 km E from Antakya	150	36.2475	36.5247	West				11	1	1	2	1	4	1	1	5	5	1	1	4	4
109	H03	Hordeum spontaneum	‘wild H. spontaneum’	FT458				Turkey	48.7 km N Şanlıurfa to Siverek	780	37.4933	38.8767	West				11	11	16	16	1	1	1	1	5	5	1	1	7	7
110	H04	Hordeum spontaneum	‘wild H. spontaneum’	FT739				Turkey	6.3 km N from Karabahçe (42.9 km W from Diyarbakır to Siverek)	1070	37.8392	39.7231	Turkey				7	7	17	17	4	4	21	21	7	7	1	1	11	11
111	H05	Hordeum spontaneum	‘wild H. spontaneum’	FT470				Turkey	67.9 km W from Midyat to Mardin	880	37.3319	40.7714	Turkey				1	1	17	17	1	1	2	2	5	5	1	1	11	11
112	H06	Hordeum spontaneum	‘wild H. spontaneum’	FT744				Turkey	13.5 km SW from Besni to Araban	910	37.6583	37.7867	Turkey				7	7	7	7	4	4	2	2	5	5	1	1	11	11
113	H07	Hordeum spontaneum	‘wild H. spontaneum’	-				Turkey	27.6 km SW from Karacadağ (69.6 km SW from Karabahçe)	950	37.6278	39.5611	East				4	4	7	7	4	4	2	2	7	7	1	1	11	11
114	H09	Hordeum spontaneum	‘wild H. spontaneum’	-				Turkey	4 km SE from Musabeyli to Kilis	630	36.8661	36.9519	Turkey				13	13	-1	-1	1	1	15	15	5	5	1	1	21	21
115	H11	Hordeum spontaneum	‘wild H. spontaneum’	-				Turkey	30 km NE from Kilis to Gazentep	690	36.9125	37.0269	Turkey				13	13	1	1	1	1	15	15	5	5	1	1	3	3
116	H12	Hordeum spontaneum	‘wild H. spontaneum’	FT760				Turkey	Şanlıurfa; Ceylanpınar-yiranşehir road	490	37.1339	39.8408	East				1	1	7	7	1	1	2	2	7	7	1	1	11	11
117	ICB181399	Hordeum spontaneum	‘wild H. spontaneum’	FT892				Jordan	Irbid, Anjarah,		32.5556	35.85	West				9	9	32	32	1	1	20	20	18	18	-1	-1	17	17
118	MR01_1	Hordeum spontaneum	‘wild H. spontaneum’	-				Greece	Rhodos, Stegna, Wegrand am Ort		36.21	28.14	West				32	32	11	11	11	11	1	1	5	5	1	1	17	17
119	MR01_2	Hordeum spontaneum	‘wild H. spontaneum’	-				Greece	Rhodos, Stegna, Wegrand am Ort		36.21	28.14	West				32	32	1	1	11	11	1	1	5	5	1	1	17	17
120	MR01_3	Hordeum spontaneum	‘wild H. spontaneum’	-				Greece	Rhodos, Stegna, Wegrand am Ort		36.21	28.14	West				32	32	11	11	11	11	1	1	5	5	1	1	17	17
121	SJ050B	Hordeum spontaneum	‘wild H. spontaneum’	FT884				Tadschikistan	W von Dushanbe, Richtung Tula	1075	38.6192	68.615	East				4	4	11	11	1	1	1	1	5	5	4	4	11	11
122	SJ051	Hordeum spontaneum	‘wild H. spontaneum’	FT885				Tadschikistan	W von Dushanbe, Richtung Tula	1075	38.624	68.6135	East				4	4	11	11	1	1	1	1	5	5	4	4	11	11
123	SJ054B	Hordeum spontaneum	‘wild H. spontaneum’	FT886				Tadschikistan	am Shar-Shar-Tunnel, Nähe Nurek-Stausee	1107	38.3422	69.2394	East				4	4	9	9	1	1	37	37	1	1	4	4	11	11
124	232	Hordeum spontaneum	‘genebank H. spontaneum’	FT232				Iraq	Mosul, Jebel Sinjar Karsi	1020	36.4167	41.65		East			1	1	12	12	1	1	2	2	12	12	4	4	11	11
125	242	Hordeum spontaneum	‘genebank H. spontaneum’	FT242				Iran	Markazi, Arak town, Sherodi Street between train station and city center	1600	34.0833	49.8		East			1	1	7	7	1	1	1	1	5	5	4	4	11	11
126	247	Hordeum spontaneum	‘genebank H. spontaneum’	FT247				Iran	Khaken river, W 20 km, dry river bed	120	32.55	48.8167		West	X		3	3	35	35	1	1	1	1	1	1	1	1	2	2
127	248	Hordeum spontaneum	‘genebank H. spontaneum’	FT248				Iran	Khuzestan, Ahwas to Dezful, 45 Km	40	31.6759	48.5792		East			1	1	12	12	1	1	1	1	7	7	1	1	19	19
128	270	Hordeum spontaneum	‘genebank H. spontaneum’	FT270				Syria	Damascus, Awajan, 13 km N Domier.	655	33.6542	36.8361		WestTurkey	H		13	13	2	-1	3	3	31	31	13	13	-1	-1	24	24
129	273	Hordeum spontaneum	‘genebank H. spontaneum’	FT273				Syria	Hama, higway between Hama and Homs, 25km from Hama; 2 Km before Rastan.	300	34.935	36.7367		West			25	25	1	1	1	1	1	1	5	5	1	1	25	25
130	274	Hordeum spontaneum	‘genebank H. spontaneum’	FT274				Lebanon	Saida, 15 Km S saida to Nbatiye, near Saksaniye.	170	33.45	35.3167		West			4	4	2	2	1	1	1	1	7	7	1	1	4	4
131	276	Hordeum spontaneum	‘genebank H. spontaneum’	FT276				Jordan	Irbid, road from Kafr Asad to North Schuneh Wadi El Arab.	30	32.5833	35.6667		West			28	28	10	10	1	1	13	13	5	5	1	1	17	17
132	356	Hordeum spontaneum	‘genebank H. spontaneum’	FT356				Lybia	15 Km O von Täknis an dre Strasse nach Marwah, 4 Km N der Haupt Strasse	450	32.4833	21.1208		West			29	29	11	11	9	9	32	32	17	17	1	1	3	3
133	357	Hordeum spontaneum	‘genebank H. spontaneum’	FT357				Lybia	Lybia, Al Bayda, within the city on road border, FK 2067	590	32.7667	21.7167		West			29	29	48	48	11	11	1	1	8	8	1	1	51	51
134	358	Hordeum spontaneum	‘genebank H. spontaneum’	FT358				Lybia	Lybia, Al Marj, Taknis, 45 km S to Kharuba, FK 938		32.0908	21.3271		WestTurkey	H		4	4	18	18	1	1	2	2	3	3	1	1	18	18
135	362	Hordeum spontaneum	‘genebank H. spontaneum’	FT362				Cyprus	Cyprus Arthallassa		35.1458	33.4		West			1	1	1	1	1	1	1	1	12	12	1	1	40	40
136	363	Hordeum spontaneum	‘genebank H. spontaneum’	FT363				Cyprus	Cyprus, Capo Greco		34.9833	34.0167		West			30	30	1	1	1	1	1	1	12	12	1	1	52	52
137	380	Hordeum spontaneum	‘genebank H. spontaneum’	FT380				Egypt	Wadi Habs, 15 Km W Matruh		31.35	27.2333		WestTurkey	H		2	2	1	1	1	1	2	2	2	2	1	1	11	11
138	512	Hordeum spontaneum	‘genebank H. spontaneum’	FT512				Syria	Syria, 10km N Lattakia on Kanjara-Kasab road	20	35.6056	35.8208		Turkey			13	13	1	1	1	1	15	15	5	5	1	1	25	25
139	583	Hordeum spontaneum	‘genebank H. spontaneum’	FT583				Syria	Al Hasakah, 83 km from Al Hasakah; on Kamishly Aleppo road		37.0378	41.2156		East			4	4	15	15	1	1	1	1	7	7	4	4	11	11
140	584	Hordeum spontaneum	‘genebank H. spontaneum’	FT584				Syria	Al Hasakah, A Tall 3 km S of the road to Darbasiyah 47km from Ra's al 'Ayn		36.9669	40.4975		East			1	1	15	15	1	10	1	1	7	7	4	4	11	11
141	590	Hordeum spontaneum	‘genebank H. spontaneum’	FT590				Syria	Hama, 4 km SW of Bsirin	340	35.0133	36.7025		WestTurkey	H		4	4	1	1	1	1	15	15	1	1	1	1	60	60
142	613	Hordeum spontaneum	‘genebank H. spontaneum’	FT613				Iran	Masjed-Suleiman to Shushtar and Dezful, 26 km	600	32.55	49.83		EastWest	H		11	11	39	39	1	1	1	1	7	7	4	4	11	11
143	616	Hordeum spontaneum	‘genebank H. spontaneum’	FT616				Iran	Susa, 118 km from Ahwaz	110	32.1892	48.2578		East			1	1	1	1	1	1	1	1	7	7	1	1	11	11
144	618	Hordeum spontaneum	‘genebank H. spontaneum’	FT618				Iran	Kordestan, Farm Hoseyn Abad, 116 Km	120	36.2667	47.7667		East			1	1	26	26	1	1	1	1	5	5	4	4	11	11
145	628	Hordeum spontaneum	‘genebank H. spontaneum’	FT628				Syria	Sweida, 115 Km to bosra from Seida.	800	32.5964	36.3789		West			11	11	40	40	1	1	35	35	1	1	4	4	28	28
146	630	Hordeum spontaneum	‘genebank H. spontaneum’	FT630				Lebanon	Rachaiya, Biader El Adas, below Sultan ya'akoup village on the hill.	1150	33.4667	35.8667		West			26	26	6	6	1	1	35	35	1	1	1	1	4	4
147	631	Hordeum spontaneum	‘genebank H. spontaneum’	FT631				Lebanon	Baalbek, Baalabek, 1 Km before Talia, on the road from Zahle.	1050	33.9333	36.1		West			26	26	6	6	1	1	35	35	1	1	1	1	31	31
148	632	Hordeum spontaneum	‘genebank H. spontaneum’	FT632				Syria	Al Hasska, 11 Km E Roumelan road to Malkie.	560	37.0778	42.0706		East			1	1	15	15	1	10	1	1	7	7	4	4	11	11
149	660	Hordeum spontaneum	‘genebank H. spontaneum’	FT660				Iran	Azerbayjan West Mahabad	1300	36.75	45.7		East			4	4	2	2	1	1	1	1	7	7	4	4	11	11
150	673	Hordeum spontaneum	‘genebank H. spontaneum’	FT673				Lebanon	Hasbaiya, 2 Km from Ain Ata, on road to TfeIran	1250	33.4333	35.75		West			27	27	41	41	11	11	13	13	13	13	1	1	4	4
151	PI212305_1	Hordeum spontaneum	‘genebank H. spontaneum’	FT278				Afghanistan	Jowzjan, Shibarghan, Mazar-i-Sharif	427	36.667	65.754		East			1	1	11	11	1	1	2	2	-1	-1	4	4	2	2
152	PI212305_2	Hordeum spontaneum	‘genebank H. spontaneum’					Afghanistan	Jowzjan, Shibarghan, Mazar-i-Sharif	427	36.667	65.754		EastTurkey	H		1	1	11	11	1	1	2	2	5	5	4	4	21	21
153	PI212305_3	Hordeum spontaneum	‘genebank H. spontaneum’					Afghanistan	Jowzjan, Shibarghan, Mazar-i-Sharif	427	36.667	65.754		East			1	1	9	9	1	1	1	1	1	1	4	4	21	21
154	PI212305_4	Hordeum spontaneum	‘genebank H. spontaneum’					Afghanistan	Jowzjan, Shibarghan, Mazar-i-Sharif	427	36.667	65.754		East			1	1	9	9	1	1	1	1	1	1	4	4	21	21
155	PI212305_5	Hordeum spontaneum	‘genebank H. spontaneum’					Afghanistan	Jowzjan, Shibarghan, Mazar-i-Sharif	427	36.667	65.754		East			1	1	11	11	1	1	2	2	5	5	4	4	2	2
156	PI212305_EMBL	Hordeum spontaneum	‘genebank H. spontaneum’					Afghanistan	Jowzjan, Shibarghan, Mazar-i-Sharif	427	36.667	65.754		East			1	1	9	9	1	1	1	1	7	7	4	4	21	21
157	PI212306_1	Hordeum spontaneum	‘genebank H. spontaneum’	-				Afghanistan	Faryab, 50 mi. southwest of Maimana, Maimana Province	909	35.733	63.983		East			4	4	11	11	1	1	9	9	5	5	2	2	11	11
158	PI212306_2	Hordeum spontaneum	‘genebank H. spontaneum’	-				Afghanistan	Faryab, 50 mi. southwest of Maimana, Maimana Province	909	35.733	63.983		East			1	4	11	11	1	1	9	9	5	5	1	2	11	11
159	PI212306_3	Hordeum spontaneum	‘genebank H. spontaneum’	-				Afghanistan	Faryab, 50 mi. southwest of Maimana, Maimana Province	909	35.733	63.983		East			4	4	11	11	1	1	9	9	5	5	2	2	11	11
160	PI212306_4	Hordeum spontaneum	‘genebank H. spontaneum’	-				Afghanistan	Faryab, 50 mi. southwest of Maimana, Maimana Province	909	35.733	63.983		East			4	4	11	11	1	1	9	9	5	5	2	2	11	11
161	PI212306_5	Hordeum spontaneum	‘genebank H. spontaneum’	-				Afghanistan	Faryab, 50 mi. southwest of Maimana, Maimana Province	909	35.733	63.983		East			4	4	11	11	1	1	9	9	5	5	2	2	11	11
162	PI212306_EMBL	Hordeum spontaneum	‘genebank H. spontaneum’	-				Afghanistan	Faryab, 50 mi. southwest of Maimana, Maimana Province	909	35.733	63.983		EastWest	H		4	4	11	11	1	1	9	9	5	5	2	2	-1	-1
163	PI219796_1	Hordeum spontaneum	‘genebank H. spontaneum’	FT229; FT515				Iraq	Arbil, 4 km west of Salahadin	915	36.4	44.15		East			11	11	9	9	1	1	1	1	20	20	1	1	11	11
164	PI219796_2	Hordeum spontaneum	‘genebank H. spontaneum’					Iraq	Arbil, 4 km west of Salahadin	915	36.4	44.15		East			11	11	9	9	1	1	1	1	20	20	1	1	11	11
165	PI219796_3	Hordeum spontaneum	‘genebank H. spontaneum’					Iraq	Arbil, 4 km west of Salahadin	915	36.4	44.15		East			11	11	9	9	1	1	1	1	20	20	1	1	11	11
166	PI219796_4	Hordeum spontaneum	‘genebank H. spontaneum’					Iraq	Arbil, 4 km west of Salahadin	915	36.4	44.15		East			11	11	9	9	1	1	1	1	20	20	1	1	11	11
167	PI219796_5	Hordeum spontaneum	‘genebank H. spontaneum’					Iraq	Arbil, 4 km west of Salahadin	915	36.4	44.15		East			11	11	9	9	1	1	1	1	20	20	1	1	11	11
168	PI219796_EMBL	Hordeum spontaneum	‘genebank H. spontaneum’					Iraq	Arbil, 4 km west of Salahadin	915	36.4	44.15		WestEast	H		11	11	9	9	1	1	1	1	7	7	1	1	16	16
169	PI220341_1	Hordeum spontaneum	‘genebank H. spontaneum’	FT279				Afghanistan	Afghanistan, Baghlan, Kataghan	610	35.75	69		East			4	4	11	11	1	1	1	1	20	20	4	4	11	11
170	PI220341_2	Hordeum spontaneum	‘genebank H. spontaneum’					Afghanistan	Afghanistan, Baghlan, Kataghan	610	35.75	69		East			4	4	11	11	1	1	1	1	20	20	4	4	11	11
171	PI220341_279	Hordeum spontaneum	‘genebank H. spontaneum’	FT279				Afghanistan	Afghanistan, Baghlan, Kataghan	610	35.75	69		East			4	4	11	11	1	1	1	1	7	7	4	4	11	11
172	PI220341_3	Hordeum spontaneum	‘genebank H. spontaneum’					Afghanistan	Afghanistan, Baghlan, Kataghan	610	35.75	69		East			4	4	11	11	1	1	1	1	20	20	4	4	11	11
173	PI220341_4	Hordeum spontaneum	‘genebank H. spontaneum’					Afghanistan	Afghanistan, Baghlan, Kataghan	610	35.75	69		East			4	4	11	11	1	1	9	9	20	20	4	4	11	11
174	PI220341_5	Hordeum spontaneum	‘genebank H. spontaneum’					Afghanistan	Afghanistan, Baghlan, Kataghan	610	35.75	69		East			4	4	11	11	1	1	1	1	20	20	4	4	11	11
175	PI220523_1	Hordeum spontaneum	‘genebank H. spontaneum’	FT516				Afghanistan	Faryab, Andkhui, Maimana	366	36.953	65.124		EastWest	H		11	11	9	9	1	1	9	9	5	5	1	1	11	11
176	PI220523_2	Hordeum spontaneum	‘genebank H. spontaneum’					Afghanistan	Faryab, Andkhui, Maimana	366	36.953	65.124		EastWest	H		11	11	9	9	1	1	9	9	5	5	1	1	11	11
177	PI220523_3	Hordeum spontaneum	‘genebank H. spontaneum’					Afghanistan	Faryab, Andkhui, Maimana	366	36.953	65.124		EastWest	H		11	11	9	9	1	1	9	9	5	5	1	1	11	11
178	PI220523_4	Hordeum spontaneum	‘genebank H. spontaneum’					Afghanistan	Faryab, Andkhui, Maimana	366	36.953	65.124		EastWest	H		11	11	9	9	1	1	9	9	5	5	1	1	11	11
179	PI220523_5	Hordeum spontaneum	‘genebank H. spontaneum’					Afghanistan	Faryab, Andkhui, Maimana	366	36.953	65.124		EastWest	H		11	11	9	9	1	1	9	9	5	5	1	1	11	11
180	PI220523_EMBL	Hordeum spontaneum	‘genebank H. spontaneum’					Afghanistan	Faryab, Andkhui, Maimana	366	36.953	65.124		EastWest	H		11	11	9	9	1	1	9	9	5	5	1	1	11	11
181	PI227019_1	Hordeum spontaneum	‘genebank H. spontaneum’	FT235				Iran	Khuzestan, 15 Mi S Shushtar on rocky slope	244	31.85	48.9		EastWest	H		1	1	44	44	1	1	1	1	7	7	2	2	11	11
182	PI227019_2	Hordeum spontaneum	‘genebank H. spontaneum’					Iran	Khuzestan, 15 Mi S Shushtar on rocky slope	244	31.85	48.9		East			1	1	44	44	1	1	1	1	7	7	1	1	11	11
183	PI227019_235	Hordeum spontaneum	‘genebank H. spontaneum’	FT235				Iran	Khuzestan, 15 Mi S Shushtar on rocky slope	244	31.85	48.9		EastWest	H		1	1	36	36	1	1	2	2	1	1	1	1	11	11
184	PI227019_3	Hordeum spontaneum	‘genebank H. spontaneum’					Iran	Khuzestan, 15 Mi S Shushtar on rocky slope	244	31.85	48.9		East			1	1	44	44	1	1	1	1	7	7	1	1	11	11
185	PI227019_4	Hordeum spontaneum	‘genebank H. spontaneum’					Iran	Khuzestan, 15 Mi S Shushtar on rocky slope	244	31.85	48.9		East			1	1	44	44	1	1	1	1	7	7	1	1	11	11
186	PI227019_5	Hordeum spontaneum	‘genebank H. spontaneum’					Iran	Khuzestan, 15 Mi S Shushtar on rocky slope	244	31.85	48.9		East			1	1	44	44	1	1	1	1	7	7	1	1	11	11
187	PI236388_EMBL	Hordeum spontaneum	‘genebank H. spontaneum’	FT563				Syria	Syria, Dimashq, Yarmouk Valley	694	33.483	36.317		West			10	10	5	5	1	1	1	1	1	1	5	5	11	11
188	PI244779_1	Hordeum spontaneum	‘genebank H. spontaneum’	-				Iran	Mahabad, Rezaiyeh	1359	36.75	45.7167		EastWest	H		11	11	2	2	1	1	1	1	20	20	4	4	11	11
189	PI244779_2	Hordeum spontaneum	‘genebank H. spontaneum’	-				Iran	Mahabad, Rezaiyeh	1359	36.75	45.7167		EastWest	H		11	11	2	2	1	1	1	1	7	7	4	4	11	11
190	PI244779_3	Hordeum spontaneum	‘genebank H. spontaneum’	-				Iran	Mahabad, Rezaiyeh	1359	36.75	45.7167		EastWest	H		11	11	2	2	1	1	1	1	20	20	4	4	11	11
191	PI244779_4	Hordeum spontaneum	‘genebank H. spontaneum’	-				Iran	Mahabad, Rezaiyeh	1359	36.75	45.7167		EastWest	H		11	11	2	2	1	1	1	1	7	7	4	4	11	11
192	PI244779_5	Hordeum spontaneum	‘genebank H. spontaneum’	-				Iran	Mahabad, Rezaiyeh	1359	36.75	45.7167		EastWest	H		11	11	2	2	1	1	1	1	20	20	4	4	11	11
193	PI244779_564	Hordeum spontaneum	‘genebank H. spontaneum’	FT564				Iran	West Azerbaijan, Mahabad, Rezaiyeh	1359	36.75	45.717		West	X		10	10	5	5	1	1	1	1	1	1	1	1	4	4
194	PI245740 /D10	Hordeum spontaneum	‘genebank H. spontaneum’	FT565				Turkey	Urfa, Ceylanpinar	365	36.85	40.0333		East			4	4	15	15	1	1	1	1	7	7	4	4	11	11
195	PI249983_236	Hordeum spontaneum	‘genebank H. spontaneum’	FT236				Iran	Khuzestan, along Ahvaz-Dizful road, via Shush & Andimeshk	63	31.5	48.8		WestEast	H		1	8	1	20	1	1	1	13	15	15	4	4	4	4
196	PI253933_1	Hordeum spontaneum	‘genebank H. spontaneum’	FT283				Iraq	Arbil, Salahudin, 127 km east of Mosu	979	36.4	44.2		East			1	1	9	9	1	1	9	9	20	20	4	4	11	11
197	PI253933_2	Hordeum spontaneum	‘genebank H. spontaneum’					Iraq	Arbil, Salahudin, 127 km east of Mosu	979	36.4	44.2		East			1	1	9	9	1	1	9	9	20	20	4	4	11	11
198	PI253933_3	Hordeum spontaneum	‘genebank H. spontaneum’					Iraq	Arbil, Salahudin, 127 km east of Mosu	979	36.4	44.2		East			1	1	9	9	1	1	9	9	20	20	4	4	11	11
199	PI253933_4	Hordeum spontaneum	‘genebank H. spontaneum’					Iraq	Arbil, Salahudin, 127 km east of Mosu	979	36.4	44.2		East			1	1	9	9	1	1	9	9	20	20	4	4	11	11
200	PI253933_5	Hordeum spontaneum	‘genebank H. spontaneum’					Iraq	Arbil, Salahudin, 127 km east of Mosu	979	36.4	44.2		East			1	1	9	9	1	1	9	9	20	20	4	4	11	11
201	PI253933_EMBL	Hordeum spontaneum	‘genebank H. spontaneum’					Iraq	Arbil, Salahudin, 127 km east of Mosu	979	36.4	44.2		East			1	1	15	15	1	1	9	9	7	7	4	4	11	11
202	PI254894_1	Hordeum spontaneum	‘genebank H. spontaneum’	FT230; FT637				Iraq	As Sulaymaniyah, 58 Km S Arbat (Arbet)	552	35.0333	45.7167		WestEastTurkey	H		-1	-1	1	1	4	4	9	9	16	16	3	3	11	11
203	PI254894_2	Hordeum spontaneum	‘genebank H. spontaneum’					Iraq	As Sulaymaniyah, 58 Km S Arbat (Arbet)	552	35.0333	45.7167		WestEast	H		1	1	1	1	1	1	33	33	16	16	3	3	5	5
204	PI254894_230	Hordeum spontaneum	‘genebank H. spontaneum’	FT230				Iraq	As Sulaymaniyah, 58 Km S Arbat (Arbet)	552	35.0333	45.7167		West	X		2	2	10	10	1	1	11	11	7	7	1	1	17	17
205	PI254894_3	Hordeum spontaneum	‘genebank H. spontaneum’					Iraq	As Sulaymaniyah, 58 Km S Arbat (Arbet)	552	35.0333	45.7167		WestEastTurkey	H		-1	-1	12	12	1	1	33	33	5	5	3	3	5	5
206	PI254894_4	Hordeum spontaneum	‘genebank H. spontaneum’					Iraq	As Sulaymaniyah, 58 Km S Arbat (Arbet)	552	35.0333	45.7167		EastTurkeyWest	H		4	4	1	1	4	4	9	9	5	5	3	3	11	11
207	PI254894_5	Hordeum spontaneum	‘genebank H. spontaneum’					Iraq	As Sulaymaniyah, 58 Km S Arbat (Arbet)	552	35.0333	45.7167		EastWest	H		4	4	1	1	4	4	9	9	16	16	3	3	11	11
208	PI254894_637	Hordeum spontaneum	‘genebank H. spontaneum’	FT637				Iraq	As Sulaymaniyah, 58 Km S Arbil	552	35.0333	45.7167		EastWest	H		4	4	1	12	1	1	33	33	16	16	3	3	11	11
209	PI254894_EMBL	Hordeum spontaneum	‘genebank H. spontaneum’	FT230; FT637				Iraq	Sulaymaniyah, 58 km south of Arbet	552	35.0333	45.7167		EastWest	H		1	1	1	1	1	1	9	9	5	5	3	3	-1	-1
210	PI268242_1	Hordeum spontaneum	‘genebank H. spontaneum’	FT284				Iran	Kerman, American Hospital Compound, Kerman	1762	30.283	57.083		East			4	4	12	12	4	4	3	3	5	5	1	1	11	11
211	PI268242_2	Hordeum spontaneum	‘genebank H. spontaneum’					Iran	Kerman, American Hospital Compound, Kerman	1762	30.283	57.083		EastTurkeyWest	H		4	4	46	46	4	4	3	3	5	5	1	1	11	11
212	PI268242_3	Hordeum spontaneum	‘genebank H. spontaneum’					Iran	Kerman, American Hospital Compound, Kerman	1762	30.283	57.083		East			4	4	9	9	4	4	3	3	5	5	1	1	11	11
213	PI268242_4	Hordeum spontaneum	‘genebank H. spontaneum’					Iran	Kerman, American Hospital Compound, Kerman	1762	30.283	57.083		East			1	1	12	12	1	1	1	1	5	5	4	4	11	11
214	PI268242_5	Hordeum spontaneum	‘genebank H. spontaneum’					Iran	Kerman, American Hospital Compound, Kerman	1762	30.283	57.083		East			-1	-1	12	12	1	1	1	1	5	5	4	4	11	11
215	PI268242_EMBL	Hordeum spontaneum	‘genebank H. spontaneum’					Iran	Kerman, American Hospital Compound, Kerman	1762	30.283	57.083		East			4	4	12	12	1	1	9	9	5	5	1	1	11	11
216	PI268243_1	Hordeum spontaneum	‘genebank H. spontaneum’	FT237				Iran	35 km south of Ilam. Habitat: rocky slope	981	33.55	46.2167		West	X		3	3	45	45	1	1	32	32	27	27	1	1	40	40
217	PI268243_2	Hordeum spontaneum	‘genebank H. spontaneum’					Iran	35 km south of Ilam. Habitat: rocky slope	981	33.55	46.2167		West	X		1	1	45	45	1	1	32	32	3	3	1	1	40	40
218	PI268243_237	Hordeum spontaneum	‘genebank H. spontaneum’	FT237				Iran	Loreson, 35 Km S of Ilam on rocky slope	981	33.5	48.45		East			1	1	12	12	1	1	1	1	5	5	4	4	11	11
219	PI268243_3	Hordeum spontaneum	‘genebank H. spontaneum’					Iran	35 km south of Ilam. Habitat: rocky slope	981	33.55	46.2167		West	X		3	3	45	45	1	1	32	32	27	27	1	1	40	40
220	PI293402_1	Hordeum spontaneum	‘genebank H. spontaneum’	FT566				Turkmenistan	Balkan, Koshtemir	835	38.417	56.683		East			1	1	46	46	7	7	9	9	5	5	4	4	11	11
221	PI293402_2	Hordeum spontaneum	‘genebank H. spontaneum’					Turkmenistan	Balkan, Koshtemir	835	38.417	56.683		East			1	1	46	46	7	7	9	9	5	5	4	4	11	11
222	PI293402_3	Hordeum spontaneum	‘genebank H. spontaneum’					Turkmenistan	Balkan, Koshtemir	835	38.417	56.683		East			1	1	46	46	7	7	9	9	5	5	4	4	11	11
223	PI293402_4	Hordeum spontaneum	‘genebank H. spontaneum’					Turkmenistan	Balkan, Koshtemir	835	38.417	56.683		East			1	1	46	46	7	7	9	9	5	5	4	4	11	11
224	PI293402_5	Hordeum spontaneum	‘genebank H. spontaneum’					Turkmenistan	Balkan, Koshtemir	835	38.417	56.683		East			1	1	46	46	7	7	9	9	5	5	4	4	11	11
225	PI293402_EMBL	Hordeum spontaneum	‘genebank H. spontaneum’	FT566				Turkmenistan	Balkan, Koshtemir	835	38.417	56.683		East			1	1	9	9	1	1	9	9	5	5	4	4	11	11
226	PI293409_1	Hordeum spontaneum	‘genebank H. spontaneum’	FT567				Turkmenistan	Lebap, Chandyr	171	41.05	61.8833		East			1	1	9	9	1	1	9	9	5	5	1	1	11	11
227	PI293409_2	Hordeum spontaneum	‘genebank H. spontaneum’					Turkmenistan	Lebap, Chandyr	171	41.05	61.8833		East			1	1	9	9	1	1	9	9	5	5	1	1	11	11
228	PI293409_3	Hordeum spontaneum	‘genebank H. spontaneum’					Turkmenistan	Lebap, Chandyr	171	41.05	61.8833		East			1	1	9	9	1	1	9	9	5	5	1	1	11	11
229	PI293409_EMBL	Hordeum spontaneum	‘genebank H. spontaneum’					Turkmenistan	Lebap, Chandyr	171	41.05	61.8833		East			1	1	9	9	1	1	9	9	5	5	1	1	11	11
230	PI293411_1	Hordeum spontaneum	‘genebank H. spontaneum’	-				Tajikistan	Qurghonteppa, Teshrabad (Tash Rabat)	716	37.8364	68.7803		East			4	4	9	9	1	1	1	1	1	1	4	4	11	11
231	PI293411_2	Hordeum spontaneum	‘genebank H. spontaneum’	-				Tajikistan	Qurghonteppa, Teshrabad (Tash Rabat)	716	37.8364	68.7803		East			4	4	9	9	1	1	1	1	1	1	4	4	11	11
232	PI293411_3	Hordeum spontaneum	‘genebank H. spontaneum’	-				Tajikistan	Qurghonteppa, Teshrabad (Tash Rabat)	716	37.8364	68.7803		East			4	4	9	9	1	1	1	1	1	1	4	4	11	11
233	PI293411_4	Hordeum spontaneum	‘genebank H. spontaneum’	-				Tajikistan	Qurghonteppa, Teshrabad (Tash Rabat)	716	37.8364	68.7803		East			4	4	9	9	1	1	1	1	1	1	4	4	11	11
234	PI293411_5	Hordeum spontaneum	‘genebank H. spontaneum’	-				Tajikistan	Qurghonteppa, Teshrabad (Tash Rabat)	716	37.8364	68.7803		East			4	4	9	9	1	1	1	1	1	1	4	4	11	11
235	PI293411_EMBL	Hordeum spontaneum	‘genebank H. spontaneum’	-				Tajikistan	Qurghonteppa, Teshrabad (Tash Rabat)	716	37.8364	68.7803		East			4	4	9	9	1	1	1	1	1	1	4	4	-1	-1
236	PI296926_EMBL	Hordeum spontaneum	‘genebank H. spontaneum’	-				Israel	Kinneret	195	32.711	35.566		West			4	4	3	3	1	1	8	8	8	8	1	1	-1	-1
237	PI366446_1	Hordeum spontaneum	‘genebank H. spontaneum’	FT568				Afghanistan	Herat, Hot springs 16 km north of Obeh dry hillside	1707	34.5	63.183		East			4	4	11	11	1	1	1	1	5	5	4	4	11	11
238	PI366446_2	Hordeum spontaneum	‘genebank H. spontaneum’					Afghanistan	Herat, Hot springs 16 km north of Obeh dry hillside	1707	34.5	63.183		East			4	4	11	11	1	1	1	1	5	5	4	4	11	11
239	PI366446_3	Hordeum spontaneum	‘genebank H. spontaneum’					Afghanistan	Herat, Hot springs 16 km north of Obeh dry hillside	1707	34.5	63.183		East			4	4	11	11	1	1	1	1	5	5	4	4	11	11
240	PI366446_4	Hordeum spontaneum	‘genebank H. spontaneum’					Afghanistan	Herat, Hot springs 16 km north of Obeh dry hillside	1707	34.5	63.183		East			4	4	11	11	1	1	1	1	5	5	4	4	11	11
241	PI366446_5	Hordeum spontaneum	‘genebank H. spontaneum’					Afghanistan	Herat, Hot springs 16 km north of Obeh dry hillside	1707	34.5	63.183		East			4	4	11	11	1	1	1	1	5	5	4	4	11	11
242	PI366446_EMBL	Hordeum spontaneum	‘genebank H. spontaneum’					Afghanistan	Herat, Hot springs 16 km north of Obeh dry hillside	1707	34.5	63.183		East			4	4	11	11	1	1	1	1	5	5	4	4	11	11
243	PI401369_1	Hordeum spontaneum	‘genebank H. spontaneum’	FT332				Iran	Near camp of Dez watershed project.	1900	33.8167	48.1833		East			-1	-1	7	7	1	1	9	9	20	20	1	1	11	11
244	PI401369_2	Hordeum spontaneum	‘genebank H. spontaneum’					Iran	Near camp of Dez watershed project.	1900	33.8167	48.1833		East			-1	-1	7	7	1	1	9	9	20	20	1	1	11	11
245	PI401369_3	Hordeum spontaneum	‘genebank H. spontaneum’					Iran	Near camp of Dez watershed project.	1900	33.8167	48.1833		East			1	1	12	12	1	1	1	1	7	7	1	1	11	11
246	PI401369_332	Hordeum spontaneum	‘genebank H. spontaneum’	FT332				Iran	Lorestan, Near Camp, of Dez Watershed Project	1900	33.8167	48.1833		East			1	1	7	7	1	1	9	9	7	7	1	1	11	11
247	PI401369_4	Hordeum spontaneum	‘genebank H. spontaneum’					Iran	Near camp of Dez watershed project.	1900	33.8167	48.1833		East			-1	-1	7	7	1	1	9	9	20	20	1	1	11	11
248	PI401370_1	Hordeum spontaneum	‘genebank H. spontaneum’	FT333				Iran	Khorasan, Delbaran, small village 60 km from Mashad, toward Sabsevar	1400	35.983	59.483		East			5	5	9	9	1	1	9	9	5	5	4	4	11	11
249	PI401370_2	Hordeum spontaneum	‘genebank H. spontaneum’					Iran	Khorasan, Delbaran, small village 60 km from Mashad, toward Sabsevar	1400	35.983	59.483		East			5	5	9	9	1	1	9	9	5	5	4	4	11	11
250	PI401370_3	Hordeum spontaneum	‘genebank H. spontaneum’					Iran	Khorasan, Delbaran, small village 60 km from Mashad, toward Sabsevar	1400	35.983	59.483		East			5	5	9	9	1	1	9	9	5	5	4	4	11	11
251	PI401370_4	Hordeum spontaneum	‘genebank H. spontaneum’					Iran	Khorasan, Delbaran, small village 60 km from Mashad, toward Sabsevar	1400	35.983	59.483		East			5	5	9	9	1	1	9	9	5	5	4	4	11	11
252	PI401370_5	Hordeum spontaneum	‘genebank H. spontaneum’					Iran	Khorasan, Delbaran, small village 60 km from Mashad, toward Sabsevar	1400	35.983	59.483		East			5	5	9	9	1	1	9	9	5	5	4	4	11	11
253	PI401370_EMBL	Hordeum spontaneum	‘genebank H. spontaneum’					Iran	Khorasan, Delbaran, small village 60 km from Mashad, toward Sabsevar	1400	35.983	59.483		East			5	5	9	9	1	1	9	9	5	5	4	4	11	11
254	PI401371_1	Hordeum spontaneum	‘genebank H. spontaneum’	FT569				Iran	Bakhtaran, Bisotoun wildlife protected region, 40 km N of Kermanshah	1600	34.617	46.95		West	X		8	8	47	47	2	2	8	8	20	20	4	4	40	40
255	PI401371_2	Hordeum spontaneum	‘genebank H. spontaneum’					Iran	Bakhtaran, Bisotoun wildlife protected region, 40 km N of Kermanshah	1600	34.617	46.95		West	X		8	8	47	47	2	2	8	8	20	20	4	4	40	40
256	PI401371_3	Hordeum spontaneum	‘genebank H. spontaneum’					Iran	Bakhtaran, Bisotoun wildlife protected region, 40 km N of Kermanshah	1600	34.617	46.95		West	X		8	8	47	47	2	2	8	8	20	20	4	4	40	40
257	PI401371_4	Hordeum spontaneum	‘genebank H. spontaneum’					Iran	Bakhtaran, Bisotoun wildlife protected region, 40 km N of Kermanshah	1600	34.617	46.95		West	X		8	8	47	47	2	2	8	8	20	20	4	4	40	40
258	PI401371_5	Hordeum spontaneum	‘genebank H. spontaneum’					Iran	Bakhtaran, Bisotoun wildlife protected region, 40 km N of Kermanshah	1600	34.617	46.95		West	X		8	8	47	47	2	2	8	8	20	20	4	4	40	40
259	PI401371_EMBL	Hordeum spontaneum	‘genebank H. spontaneum’					Iran	Bakhtaran, Bisotoun wildlife protected region, 40 km N of Kermanshah	1600	34.617	46.95		East			1	1	12	12	1	1	1	1	5	5	4	4	40	40
260	PI406276_EMBL	Hordeum spontaneum	‘genebank H. spontaneum’	-				Israel	HaMakhtesh HaGadol, Negev Mountains	371	30.933	34.983		West			11	11	4	4	1	1	1	1	7	7	1	1	-1	-1
261	PI420911_EMBL	Hordeum spontaneum	‘genebank H. spontaneum’	FT570				Jordan	5 km north of Salt	795	32.083	35.7167		WestTurkey	H		6	6	6	6	1	1	2	2	1	5	1	1	4	4
262	PI420913_EMBL	Hordeum spontaneum	‘genebank H. spontaneum’	FT571				Jordan	3 km east of Um Queis	309	32.65	35.717		West			7	7	10	10	3	3	11	11	1	1	1	1	4	4
263	PI420916_EMBL	Hordeum spontaneum	‘genebank H. spontaneum’	-				Jordan	King's Highway, 25 km south from mosque in Tafila	1456	30.667	35.633		West			4	4	14	14	4	4	7	7	4	4	1	1	-1	-1
264	PI466460_EMBL	Hordeum spontaneum	‘genebank H. spontaneum’	-				Israel	Rosh Pinna	713	32.967	35.533		West			4	4	8	8	1	1	1	1	8	8	1	1	-1	-1
265	PI531851_EMBL	Hordeum spontaneum	‘genebank H. spontaneum’	FT340				Israel	Ruhama, northern Negev	154	31.5	34.7		West			8	8	13	13	2	2	5	5	7	7	1	1	40	40
266	PI531853_EMBL	Hordeum spontaneum	‘genebank H. spontaneum’	-				Israel	yizre'el, Samarian Mountains	101	32.563	35.322		West			9	9	2	2	1	1	13	13	6	6	1	1	-1	-1
267	PI531857_EMBL	Hordeum spontaneum	‘genebank H. spontaneum’	-				Israel	Bet Hillel, Hula Valley	10	33.2044	35.6056		West			12	12	13	13	1	1	6	6	8	8	1	1	-1	-1
268	PI554426/ E10	Hordeum spontaneum	‘genebank H. spontaneum’	FT576				Turkey	Hakkari, 18 km southwest of Semdinli	1125	37.25	44.4833		EastWest	H		11	11	2	2	1	1	1	1	7	7	4	4	11	11
269	PI554426_253	Hordeum spontaneum	‘genebank H. spontaneum’	FT253				Turkey	Hakkari, 18 Km SW Semdini	1125	37.25	44.4833		West	X		24	24	30	30	1	1	1	1	6	6	1	1	16	16
270	PI554428/ F10	Hordeum spontaneum	‘genebank H. spontaneum’	FT578				Turkey	Kars, 6 km north of Kars	1800	40.65	43.1		EastWest	H		11	11	2	2	1	1	1	1	7	7	4	4	11	11
271	PI559556/ G10	Hordeum spontaneum	‘genebank H. spontaneum’					Turkey	Urfa, 20.5 km north of Ceylanpinar	375	36.9833	39.9667		East			2	2	15	15	1	1	1	1	7	7	4	4	11	11
272	PI559556_EMBL	Hordeum spontaneum	‘genebank H. spontaneum’	FT579				Turkey	Urfa, 20.5 km north of Ceylanpinar	375	36.983	39.967		East			2	2	15	15	1	1	1	1	7	7	4	4	11	11
273	PI560558/ H10	Hordeum spontaneum	‘genebank H. spontaneum’	FT580				Turkey	Siirt, North side of road, just over bridge on road to Eruh, S of Siirt, Billoris village area. Habitat: edge of Triticum field (hand sown), fine soil near riverbank (grazed)	560	37.8167	41.8667		East			1	1	15	15	1	1	1	1	7	7	4	4	11	11
274	PI560559/ A11	Hordeum spontaneum	‘genebank H. spontaneum’	FT581				Turkey	Siirt, 4.2km W of jct roads Diyarbakir-Siirt and Siirt-Bitlis. Habitat: Steep N facing slope, rocky, hard limestone conglomerate outcrops, heavily grazed with much bare ground	880	37.9667	41.7167		East			1	1	7	7	1	1	2	2	7	7	4	4	11	11
275	PI560559_EMBL	Hordeum spontaneum	‘genebank H. spontaneum’					Turkey	Siirt, 4.2km W of jct roads Diyarbakir-Siirt and Siirt-Bitlis. Habitat: Steep N facing slope, rocky, hard limestone conglomerate outcrops, heavily grazed with much bare ground	880	37.967	41.717		East			1	1	7	7	1	1	2	2	7	7	4	4	11	11
276	793	Hordeum vulgare	cultivar	FT793	Dairokkaku	spring	6	Japan	Nagano		35.6839	139.774				East	1	1	9	9	1	1	9	9	2	2	1	1	11	11
277	794	Hordeum vulgare	cultivar	FT794	Senshutsu 18	spring	6	South Korea	KOR							East	1	1	9	9	1	1	9	9	2	2	1	1	11	11
278	558	Hordeum vulgare	landrace	FT558		winter	2	Syria	Al Hasakah, Ghorbet Alkoss, Hassake	430	36.783	40.683				East	1	1	9	9	1	1	9	9	2	2	1	1	11	11
279	388	Hordeum agriocrithon Åberg var. agriocrithon	agriocrithon	FT388		winter	6	China								West	4	4	25	25	1	1	23	23	1	1	1	1	53	53
280	Turkey08	Hordeum vulgare	cultivar	FT504	Hamidiye 85	spring	2	Turkey	Anatolian Agricultural Research Institute / Eskisehir	794	39.7767	30.5206				West	3	3	1	1	1	1	2	2	2	2	1	1	2	2
281	Turkey25	Hordeum vulgare	cultivar	FT496	Yercil 147	spring	2	Turkey	Anatolian Agricultural Research Institute / Eskisehir	794	39° 46' 36N	30° 31' 14E				West	2	2	1	1	1	1	2	2	2	2	1	1	2	2
282	432	Hordeum vulgare	cultivar	FT432	116 Sigi	spring	2	Argentinia								West	3	3	35	35	1	1	2	2	1	1	1	1	18	18
283	706	Hordeum vulgare	cultivar	FT706	CARBONERA	spring	2	Spain	Iberian Peninsula?							West	3	3	1	1	1	1	2	2	2	2	1	1	2	2
284	765	Hordeum vulgare	cultivar	FT765	Plumage Archer	spring	2	Great Britain			51.5094	-0.118319				West	3	3	1	1	1	1	1	1	3	3	1	1	2	2
285	766	Hordeum vulgare	cultivar	FT766	Trumpf (Triumph)	spring	2	Germany								West	2	2	1	1	1	1	2	2	2	2	1	1	2	2
286	767	Hordeum vulgare	cultivar	FT767	Slovensky 802	spring	2	Czech Republic								West	2	2	1	1	1	1	2	2	2	2	1	1	2	2
287	770	Hordeum vulgare	cultivar	FT770	Granal	spring	2	Kazakhstan								West	2	2	1	1	1	1	2	2	2	2	1	1	1	1
288	781	Hordeum vulgare	cultivar	FT781	Novosadski 294 (NS 294)	spring	2	Yugoslayia								West	2	2	3	3	1	1	1	1	2	2	1	1	3	3
289	797	Hordeum vulgare	cultivar	FT797	Gobernadora	spring	2	Mexico			19.4194	-99.1456				West	2	2	3	3	1	1	2	2	1	1	1	1	1	1
290	799	Hordeum vulgare	cultivar	FT799	W 23833/2196 11	spring	2	Israel			31.7792	35.2236				West	2	2	3	3	1	1	2	2	1	22	1	1	2	2
291	807	Hordeum vulgare	cultivar	FT807	Barke	spring	2	Germany			52.5186	13.4081				West	2	2	1	1	1	1	2	2	2	2	1	1	2	2
292	D08	Hordeum vulgare	cultivar	FT426	Optic 1	spring	2	Germany								West	2	2	3	3	1	1	2	2	2	2	1	1	2	2
293	E08	Hordeum vulgare	cultivar	FT427	Barke	spring	2	Germany								West	2	2	1	1	1	1	2	2	2	2	1	1	2	2
294	F08	Hordeum vulgare	cultivar	FT593	Scarlett	spring	2	Germany	Saatzucht Breun, Germany		52.52	13.33				West	2	2	1	1	1	1	2	2	2	2	1	1	2	2
295	409	Hordeum vulgare	cultivar	FT409	LYALLPUR P(PUNJAB BARLEY)	spring	6	Pakistan			33.72	73.06				West	2	2	1	1	1	1	-1	-1	-1	-1	1	1	1	1
296	420	Hordeum vulgare	cultivar	FT420	Gelios	spring	6	Ukraine	Odessa							West	2	2	39	39	1	1	2	2	3	21	1	1	1	1
297	791	Hordeum vulgare	cultivar	FT791	Mulan	spring	6	China	Manchuria		45.75	126.633				West	1	1	1	1	1	1	1	1	3	3	1	1	1	1
298	805	Hordeum vulgare	cultivar	FT805	Steptoe	spring	6	USA			38.895	-77.0367				West	3	3	2	2	1	1	2	2	2	2	1	1	18	18
299	806	Hordeum vulgare	cultivar	FT806	Morex	spring	6	USA			38.895	-77.0367				West	3	3	1	1	1	1	2	2	3	3	1	1	1	1
300	B08	Hordeum vulgare	cultivar	FT424	Morex	spring	6	USA			38.91	-77.02				West	3	3	1	1	1	1	2	2	3	3	1	1	1	1
301	C08	Hordeum vulgare	cultivar	FT425	Steptoe	spring	6	USA			38.91	-77.02				West	3	3	2	2	1	1	2	2	2	2	1	1	18	18
302	Turkey13	Hordeum vulgare	cultivar	-	Zafer 160	spring?	6	Turkey	Field Crops Central Research Institute / Ankara							West	3	3	3	3	1	1	3	3	2	2	1	1	3	3
303	Turkey27	Hordeum vulgare	cultivar	FT505	Sladoran	winter	2	Turkey	Thrace Agricultural Research Institute / Edirne	26	41.6744	26.5608				West	2	2	3	3	1	1	2	2	1	1	1	1	2	2
304	416	Hordeum vulgare	cultivar	FT416	Nudinka Heun	winter	2	Germany			52.5186	13.4081				West	3	3	1	1	1	1	2	2	3	3	1	1	2	2
305	428	Hordeum vulgare	cultivar	FT428	Ceb.Capa1	winter	2	Argentinia			-34.5997	-58.3819				West	3	3	3	3	1	1	2	2	3	3	1	1	18	18
306	429	Hordeum vulgare	cultivar	FT429	Ceb.Capa2	winter	2	Argentinia			-34.5997	-58.3819				West	3	3	3	3	1	1	2	2	3	3	1	1	-1	-1
307	438	Hordeum vulgare	cultivar	FT438	Tadmor	winter	2	Syria			33.5097	36.3092				West	2	2	2	2	1	1	3	3	1	1	1	1	-1	-1
308	704	Hordeum vulgare	cultivar	FT704	LOOSDORFER VOLLKORN	winter	2	Austria			48.2	16.32				West	2	2	1	1	1	1	2	2	2	2	1	1	2	2
309	771	Hordeum vulgare	cultivar	FT771	Nutans 115	winter	2	Armenia			40.1833	44.5167				West	2	2	18	18	1	1	2	2	1	1	1	1	1	1
310	798	Hordeum vulgare	cultivar	FT798	Libra	winter	2	Chile			-33.45	-70.6667				West	3	3	1	1	1	1	2	2	1	1	1	1	2	2
311	594	Hordeum vulgare	cultivar	FT594	Theresa	winter	6	France	Secobra Recherche, France		48.85	2.35				West	1	1	3	3	1	1	1	1	3	21	1	1	18	18
312	768	Hordeum vulgare	cultivar	FT768	Olli	winter	6	Finland			60.1667	24.9333				West	3	3	1	1	1	1	3	3	3	21	1	1	1	1
313	790	Hordeum vulgare	cultivar	FT790	Xin Mai 1 Hao	winter	6	China	Jiangsu		33.0271	119.707				West	3	3	3	3	1	1	3	3	3	21	1	1	18	18
314	792	Hordeum vulgare	cultivar	FT792	Bijoria	winter	6	India								West	3	3	35	35	1	1	2	2	2	2	1	1	17	17
315	796	Hordeum vulgare	cultivar	FT796	Beecher	winter	6	USA								West	3	3	39	39	1	1	2	2	3	3	1	1	18	18
316	Turkey31	Hordeum vulgare	cultivar	-	Aday 4	winter?	6	Turkey	-							West	2	2	3	3	1	1	3	3	3	3	1	1	4	4
317	784	Hordeum vulgare	landrace	FT784	HOR 753	spring	2	Greece	N Greece, Mega Rema		40.3139	21.7972				West	3	3	1	1	1	1	2	2	2	2	1	1	1	1
318	399	Hordeum vulgare	landrace	FT399		spring	6	Ethiopia			9.02	38.75				West	3	3	1	1	1	1	3	3	2	2	1	1	1	1
319	400	Hordeum vulgare	landrace	FT400		spring	6	Morocco			34.02	-6.83				West	3	3	18	18	1	1	1	1	3	3	1	1	17	17
320	402	Hordeum vulgare	landrace	FT402		spring	6	Algeria			36.77	3.03				West	3	3	38	38	1	1	3	3	3	3	1	1	18	18
321	560	Hordeum vulgare	landrace	FT560		spring	6	Georgia	Rayon Achaeta, historical province Kachetien; originally from Sovchoz	570	42.2	45.3				West	3	3	1	1	1	1	3	3	1	1	1	1	4	4
322	699	Hordeum vulgare	landrace	FT699		spring	6	Lebanon								West	3	3	3	3	1	1	2	2	3	3	1	1	18	18
323	700	Hordeum vulgare	landrace	FT700		spring	6	Germany			48° 37' 00.00'' N (Weihenstephan)	12° 06' 00.00'' E (Weihenstephan)				West	2	2	1	1	1	1	2	2	2	2	1	1	2	2
324	715	Hordeum vulgare	landrace	FT715	FAP 1 2158 H	spring	6	Cyprus			35.17	33.37				West	1	1	35	35	1	1	1	1	1	1	1	1	2	2
325	773	Hordeum vulgare	landrace	FT773	K 9338	spring	6	Russia	Archangelsk							West	3	3	1	1	1	1	3	3	2	2	1	1	1	1
326	421	Hordeum vulgare	landrace	FT421		winter	2	Syria	Idlib, Salkin	480	3607--N	0362747E				West	2	2	18	18	1	1	2	2	1	1	1	1	17	17
327	537	Hordeum vulgare	landrace	FT537		winter	2	Turkey	Urfa, Sukurali, Akcakale	368	36.883	39.067				West	3	3	1	1	1	1	14	14	5	5	1	1	19	19
328	538	Hordeum vulgare	landrace	FT538		winter	2	Turkey	Mardin, Girmuzan, Derbesiye (Senyurt)	484	37.1	40.667				West	2	2	18	18	1	1	2	2	1	1	1	1	18	18
329	788	Hordeum vulgare	landrace	FT788	IG 31522	winter	2	Syria	Idlib, Salkin	480	36.1167	36.4631				West	2	2	18	18	1	1	3	3	1	1	1	1	17	17
330	A10	Hordeum vulgare	landrace	FT525		winter	2	Turkey	Urfa, near Birecik	418	37.0333	37.9667				West	14	14	18	18	1	1	3	3	1	1	1	1	5	5
331	C10	Hordeum vulgare	landrace	FT547		winter	2	Turkey	Mardin, Nusaybin	475	37.0667	41.2167				West	2	2	2	2	1	1	16	16	1	1	1	1	11	11
332	398	Hordeum vulgare	landrace	FT398	LA ESTANZUELA FORAJERA 75A	winter	6	South America								West	1	3	3	3	1	1	2	2	3	3	1	1	18	18
333	403	Hordeum vulgare	landrace	FT403		winter	6	Tibet								West	11	11	35	35	1	1	32	32	2	2	1	1	53	53
334	410	Hordeum vulgare	landrace	FT410	UCNW C 72 A	winter	6	Pakistan			33.72	73.06				West	3	3	18	18	1	1	1	1	3	3	1	1	53	53
335	526	Hordeum vulgare	landrace	FT526		winter	6	Iran	West Azerbaijan, Saujbulagh	1359	36.75	45.717				West	11	11	35	35	1	1	13	13	2	2	1	1	11	11
336	527	Hordeum vulgare	landrace	FT527		winter	6	Iran	West Azerbaijan, Saujbulagh	1359	36.75	45.717				West	4	4	35	35	1	1	14	14	2	2	1	1	1	1
337	529	Hordeum vulgare	landrace	FT529		winter	6	Iran	Hamadan, Hamadan	1791	34.833	48.583				West	11	11	3	3	1	1	13	13	2	2	1	1	11	11
338	559	Hordeum vulgare	landrace	FT559		winter	6	Georgia	Senako, northeast of Omalo, Jenseits der Pirikita Alazani, Hochbecken, Rayon Achaeta, historical province Tuschetien	1900	42.383	45.667				West	3	3	1	1	1	1	3	3	1	1	1	1	4	4
339	689	Hordeum vulgare	landrace	FT689		winter	6	Nepal	Kosi, Tare	2040	271848N	0870506E				West	11	11	35	35	1	1	2	2	2	2	1	1	17	17
340	716	Hordeum vulgare	landrace	FT716	FAP 1 2158 L	winter	6	Afghanistan			34.53	69.14				West	3	3	40	40	1	1	1	1	2	2	1	1	1	1
341	775	Hordeum vulgare	landrace	FT775	IG 32019	winter	6	Morocco	Fes, Imarzen; 5km N of Taounate		34.4333	-4.65				West	3	3	3	3	1	1	3	3	1	1	1	1	18	18
342	778	Hordeum vulgare	landrace	FT778	K 10628	winter	6	Tajikistan			38.56	68.7739				West	1	1	3	3	1	1	1	1	3	3	1	1	4	4
343	786	Hordeum vulgare	landrace	FT786	Shayir IG 32973	winter	6	Oman	Interior, 35km S Jabrin	400	22.6667	57.3333				West	3	3	39	39	1	1	2	2	3	3	1	1	18	18
344	787	Hordeum vulgare	landrace	FT787	IG 128104	winter	6	Pakistan	Northern Areas, Naltar	3050	3608--N	07314--E				West	11	11	35	35	1	1	2	2	2	2	1	1	53	53
345	789	Hordeum vulgare	landrace	FT789	K-10628	winter	6	Tajikistan			38.56	68.7739				West	1	1	3	3	1	1	1	1	3	3	1	1	4	4
346	795	Hordeum vulgare	landrace	FT795	Ulleri 20	winter	6	Nepal	Upper Kali Gandaki Basin, Ulleri	2070	28.3561	83.7361				West	3	3	35	35	1	1	2	2	3	3	1	1	17	17
347	B10	Hordeum vulgare	landrace	FT539		winter	6	Turkey	Hakkari, Yuksekova	1870	37.5667	44.2833				West	2	2	18	18	1	1	14	14	2	2	1	1	1	1
348	389	Hordeum agriocrithon Åberg var. agriocrithon	agriocrithon	FT389		winter	2	China	Guizhou Sheng, Taofu		283759N	1075200E					1	1	26	26	1	1	1	1	5	5	3	3	11	11
349	390	Hordeum agriocrithon Åberg var. agriocrithon	agriocrithon	FT390		winter	6	China									1	1	35	35	1	1	1	1	7	7	1	1	11	11
350	Turkey01	Hordeum vulgare	cultivar	FT476	Cumhuriyet 50	spring	2	Turkey	Anatolian Agricultural Research Institute / Eskisehir								2	2	1	1	1	1	2	2	1	1	1	1	4	4
351	Turkey02	Hordeum vulgare	cultivar	FT477	Anadolu 86	spring	2	Turkey	Field Crops Central Research Institute / Ankara								2	2	1	1	1	1	2	2	1	1	1	1	4	4
352	Turkey03	Hordeum vulgare	cultivar	FT478	Tokak 157/37	spring	2	Turkey	Field Crops Central Research Institute / Ankara	938	39.9272	32.8644					2	2	1	1	1	1	2	2	1	1	1	1	4	4
353	Turkey09	Hordeum vulgare	cultivar	FT482	Efes 3	spring	2	Turkey	Anatolian Beer Malt and Southearn Industry Company / Konya	1026	37° 51' 56N	32° 28' 57E					2	2	1	1	1	1	2	2	1	1	1	1	4	4
354	Turkey10	Hordeum vulgare	cultivar	FT483	Efes 6	spring	2	Turkey	Anatolian Beer Malt and Southearn Industry Company / Konya	1026	37° 51' 56N	32° 28' 57E					2	2	1	1	1	1	2	2	1	1	1	1	4	4
355	Turkey14	Hordeum vulgare	cultivar	FT486	Efes 2	spring	2	Turkey	Anatolian Beer Malt and Southearn Industry Company / Konya	1026	37° 51' 56N	32° 28' 57E					2	2	1	1	1	1	2	2	1	1	1	1	4	4
356	Turkey16	Hordeum vulgare	cultivar	FT488	Angora	spring	2	Turkey	Anatolian Beer Malt and Southearn Industry Company / Konya	1026	37° 51' 56N	32° 28' 57E					2	2	1	1	1	1	2	2	1	1	1	1	4	4
357	Turkey18	Hordeum vulgare	cultivar	FT489	Bülbül 89	spring	2	Turkey	Field Crops Central Research Institute / Ankara	938	39° 55' 38N	32° 51' 52E					2	2	1	1	1	1	2	2	1	1	1	1	4	4
358	Turkey20	Hordeum vulgare	cultivar	FT491	Karatay 94	spring	2	Turkey	Bahri Dagdas International Winter Cereals Research Institute / Konya	1026	37° 51' 56N	32° 28' 57E					2	2	1	1	1	1	2	2	1	1	1	1	4	4
359	Turkey21	Hordeum vulgare	cultivar	FT492	Tarm 92	spring	2	Turkey	Field Crops Central Research Institute / Ankara	938	39° 55' 38N	32° 51' 52E					2	2	1	1	1	1	2	2	1	1	1	1	4	4
360	Turkey22	Hordeum vulgare	cultivar	FT493	Anadolu 98	spring	2	Turkey	Anatolian Beer Malt and Southearn Industry Company / Konya	1026	37° 51' 56N	32° 28' 57E					2	2	1	1	1	1	2	2	1	1	1	1	4	4
361	Turkey23	Hordeum vulgare	cultivar	FT494	Yesevi 93	spring	2	Turkey	Field Crops Central Research Institute / Ankara	938	39° 55' 38N	32° 51' 52E					2	2	1	1	1	1	2	2	1	1	1	1	4	4
362	Turkey24	Hordeum vulgare	cultivar	FT495	Kalayci 97	spring	2	Turkey	Anatolian Agricultural Research Institute / Eskisehir	794	39° 46' 36N	30° 31' 14E					2	2	1	1	1	1	2	2	1	1	1	1	3	3
363	Turkey26	Hordeum vulgare	cultivar	FT502	Efes 1	spring	2	Turkey	Anatolian Beer Malt and Southearn Industry Company / Konya								2	2	1	1	1	1	2	2	1	1	1	1	4	4
364	Turkey28	Hordeum vulgare	cultivar	FT497	Efes 98	spring	2	Turkey	Anatolian Beer Malt and Southearn Industry Company / Konya	1026	37° 51' 56N	32° 28' 57E					2	2	1	1	1	1	2	2	1	1	1	1	4	4
365	Turkey29	Hordeum vulgare	cultivar	FT498	Obruk 86	spring	2	Turkey	Field Crops Central Research Institute / Ankara	938	39° 55' 38N	32° 51' 52E					2	2	1	1	1	1	2	2	1	1	1	1	4	4
366	Turkey32	Hordeum vulgare	cultivar	FT500	Orza 96	spring	2	Turkey	Field CropsCentral Research Institute / Ankara	938	39° 55' 38N	32° 51' 52E					2	2	1	1	1	1	2	2	1	1	1	1	4	4
367	406	Hordeum vulgare	cultivar	FT406	SWANNEK G94AD2/60/1059 = developed in Cape Province, South Africa - before selection from England	spring	2	Africa									3	3	1	1	1	1	2	2	3	3	1	1	3	3
368	417	Hordeum vulgare	cultivar	FT417	Proctor Heun	spring	2	United Kingdom			51.5094	-0.118319					1	1	1	1	1	1	2	2	3	3	1	1	2	2
369	431	Hordeum vulgare	cultivar	FT431	L94 Sigi	spring	2	Argentinia									1	1	35	35	1	1	2	2	1	1	1	1	11	11
370	707	Hordeum vulgare	cultivar	FT707	MARTONVASARI F B 104	spring	2	Hungaria									2	2	1	1	1	1	2	2	2	23	1	1	2	2
371	769	Hordeum vulgare	cultivar	FT769	Ilmen	spring	2	Russia	Ekaterinenburg								1	1	1	1	1	1	2	2	1	1	1	1	2	2
372	809	Hordeum vulgare	cultivar	FT809	OWB dom	spring	2	USA			38.895	-77.0367					1	1	11	11	1	1	1	1	5	5	3	3	11	11
373	H08	Hordeum vulgare	cultivar		Thuringia	spring	2	Germany	Saatzucht Hadmersleben Germany								2	2	1	1	1	1	2	2	1	1	1	1	2	2
374	Turkey04	Hordeum vulgare	cultivar	FT479	Kral 97	spring	6	Turkey	Bahri Dagdas International Winter Cereals Research Institute / Konya	1026	37.8656	32.4825					1	1	1	1	1	1	2	2	3	3	1	1	4	4
375	712	Hordeum vulgare	cultivar	FT712	AEGYPTISCHE VIERZEILIGE	spring	6	Egypt			30.08	31.25					4	4	1	1	1	1	2	2	2	2	1	1	2	2
376	772	Hordeum vulgare	cultivar	FT772	Afrasiab	spring	6	Uzbekistan	Samarkand		39.6542	66.9597					2	2	1	1	1	1	2	2	1	1	1	1	18	18
377	808	Hordeum vulgare	cultivar	FT808	OWB rec	spring	6	USA			38.895	-77.0367					3	3	18	18	1	1	2	2	2	2	1	1	11	11
378	Turkey06	Hordeum vulgare	cultivar	-	Yesilköy 387	spring?	6	Turkey	-								1	1	2	2	1	1	3	3	3	3	1	1	4	4
379	Turkey07	Hordeum vulgare	cultivar	FT481	Aydanhanim	winter	2	Turkey	Field Crops Central Research Institute / Ankara		39.9167	32.85					2	2	1	1	1	1	2	2	1	1	1	1	4	4
380	Turkey12	Hordeum vulgare	cultivar	FT485	Efes-4	winter	2	Turkey	Anatolian Beer Malt and Southearn Industry Company / Konya	1026	37° 51' 56N	32° 28' 57E					2	2	1	1	1	1	2	2	1	1	1	1	4	4
381	Turkey15	Hordeum vulgare	cultivar	FT487	Cumra 2001	winter	2	Turkey	Anatolian Efes Beer and Malt Company / Konya	1026	37° 51' 56N	32° 28' 57E					2	2	1	1	1	1	2	2	1	1	1	1	4	4
382	Turkey30	Hordeum vulgare	cultivar	FT499	Sahin 91	winter	2	Turkey	Southeastern Anatolian Agricultural Research Institute / Diyarbakir	675	37° 55' 8N	40° 12' 38E					2	2	1	1	1	1	2	2	1	1	1	1	4	4
383	Turkey33	Hordeum vulgare	cultivar	FT518	Balkan 96	winter	2	Turkey	Thrace Agricultural Research Institute / Edirne	26	41.6744	26.5608					2	2	3	3	1	1	3	3	1	1	1	1	3	3
384	419	Hordeum vulgare	cultivar	FT419	Mansholt, zweizeilig	winter	2	Netherlands			52.37	4.89					1	1	1	1	1	1	2	2	3	3	1	1	3	3
385	A08	Hordeum vulgare	cultivar	FT418	Igri	winter	2	Germany			52.5186	13.4081					2	2	3	3	1	1	3	3	1	1	1	1	3	3
386	Turkey05	Hordeum vulgare	cultivar	-	Avci 2002	winter	6	Turkey	Field Crops Central Research Institute / Ankara								2	2	3	3	1	1	3	3	3	3	1	1	3	3
387	Turkey11	Hordeum vulgare	cultivar	FT484	Cetin 2000	winter	6	Turkey	Field Crops Central Research Institute / Ankara	938	39° 55' 38N	32° 51' 52E					3	3	2	2	1	1	3	3	3	3	1	1	3	3
388	Turkey17	Hordeum vulgare	cultivar	FT503	Erginel 90	winter	6	Turkey	Anatolian Agricultural Research Institute / Eskisehir	794	39.7767	30.5206					3	3	2	2	1	1	3	3	3	3	1	1	3	3
389	Turkey19	Hordeum vulgare	cultivar	FT490	Yildirim	winter	6	Turkey	Thrace Agricultural Research Institute / Edirne	26	41.6744	26.5608					1	1	2	2	1	1	1	1	3	3	1	1	3	3
390	815	Hordeum vulgare	cultivar	FT815	Athenais	winter	6	Cyprus			35.1167	33.4					3	3	2	2	1	1	3	3	2	2	1	1	3	3
391	F2341	Hordeum vulgare	cultivar	FT881				Iran	Iran, Alborz mountains near Khojiabad	1930	35.873	51.5371					2	2	18	18	1	1	2	2	5	5	1	1	1	1
392	PI531957	Hordeum vulgare	cultivar					Egypt	Abo-Homos-Behera		31.1042	30.2994					1	1	18	18	1	1	3	3	3	21	-1	-1	1	1
393	401	Hordeum vulgare	landrace	FT401		spring	2	Egypt			30.08	31.25					1	1	1	1	1	1	2	2	3	3	1	1	2	2
394	408	Hordeum vulgare	landrace	FT408		spring	2	Ethiopia			9.02	38.75					1	1	35	35	1	1	2	2	1	1	1	1	2	2
395	412	Hordeum vulgare	landrace	FT412	FOA II	spring	2	Ethiopia			9.02	38.75					1	1	35	35	1	1	2	2	1	1	1	1	2	2
396	451	Hordeum vulgare	landrace	FT451		spring	2	Turkey	Usak								2	2	1	1	1	1	2	2	1	1	1	1	4	4
397	763	Hordeum vulgare	landrace	FT763	IQ 70061	spring	2	Iraq									3	3	1	1	1	1	2	2	3	21	1	1	3	3
398	777	Hordeum vulgare	landrace	FT777	K 11749	spring	2	Kyrgistan			42.8667	74.5667					4	4	1	1	1	1	2	2	2	2	1	1	4	4
399	785	Hordeum vulgare	landrace	FT785	HOR 10555	spring	2	Italy	Sicily, N of Ummari	270	41.8833	12.4833					2	2	1	1	1	1	2	2	2	23	1	1	2	2
400	776	Hordeum vulgare	landrace	FT776	K 4847	spring	6	Kazakhstan	Aqtobe		50.2831	57.1667					1	1	3	3	1	1	3	3	3	3	1	1	3	3
401	779	Hordeum vulgare	landrace	FT779	K 10877	spring	6	Turkmenistan			37.9417	58.3836					2	2	3	3	1	1	2	2	1	1	1	1	3	3
402	782	Hordeum vulgare	landrace	FT782	HOR 383	spring	6	Bulgaria			42.6972	23.3233					1	1	3	3	1	1	3	3	3	3	1	1	4	4
403	783	Hordeum vulgare	landrace	FT783	HOR 750	spring	6	Albania			41.3256	19.8197					3	3	3	3	1	1	3	3	3	3	1	1	3	3
404	801	Hordeum vulgare	landrace	FT801	HOR 4727	spring	6	Turkey									3	3	3	3	1	1	3	3	3	3	1	1	3	3
405	414	Hordeum vulgare	landrace	FT414	SIGLAH	winter	2	Yemen			15.36	44.21					2	2	1	1	1	1	2	2	1	1	1	1	2	2
406	543	Hordeum vulgare	landrace	FT543		winter	2	Turkey	Urfa, Tileyli	558	37.05	39.433					2	2	18	18	1	1	2	2	7	7	1	1	55	55
407	762	Hordeum vulgare	landrace	FT762	IG 128089	winter	2	Afghanistan	Ghowr, Gormao village, Poon Hills. Habitat: hillside, barley stack	2774	34.633	65.75					4	4	15	15	1	1	3	3	1	1	1	1	17	17
408	413	Hordeum vulgare	landrace	FT413	NIPPON	winter	6	East Asia									3	3	9	9	1	1	2	2	2	2	1	1	11	11
409	447	Hordeum vulgare	landrace	FT447		winter	6	Morocco	Meknes, near Tedders	550	33.6333	-6.28333					1	1	3	3	1	1	3	3	3	3	1	1	18	18
410	528	Hordeum vulgare	landrace	FT528		winter	6	Iran	West Azerbaijan, Rezaieh	1311	37.55	45.067					4	4	1	1	1	1	2	2	1	22	1	1	54	54
411	540	Hordeum vulgare	landrace	FT540		winter	6	Turkey	Hakkari, Piyanis	1887	37.583	43.567					4	4	12	12	1	1	2	2	1	1	1	1	1	1
412	541	Hordeum vulgare	landrace	FT541		winter	6	Turkey	Hakkari, Piyanis	1887	37.583	43.567					3	3	12	12	1	1	2	2	1	1	1	1	1	1
413	725	Hordeum vulgare	landrace	FT725	ABARIK	winter	6	Turkmenistan	Turkestan?		37.95	58.39					11	11	9	9	1	1	9	9	1	1	1	1	11	11
414	764	Hordeum vulgare	landrace	FT764	IG 128216	winter	6	Lybia	Sabha, Ghadduwah	455	26.4667	14.3833					1	1	18	18	1	1	2	2	3	3	1	1	4	4
415	800	Hordeum vulgare	landrace	FT800	FAO 3450	winter	6	Iran	Hamadan, Nahavand, 31 km	1800	34.5833	48.8167					11	11	12	12	1	1	14	14	2	2	1	1	11	11
