# Supplementary material for: Evolutionary History of Wild Barley (Hordeum vulgare subsp. spontaneum) Analyzed Using Multilocus Sequence Data and Paleodistribution Modeling
Source: Genome Biol Evol. 2014 Feb 27;6(3):685–702. doi: 10.1093/gbe/evu047 (PMC3971598; doi:10.1093/gbe/evu047)
Supplement: Supplementary Data [file supp_evu047_Jakob_et_al_table_S3_GBE.xlsx]

## Sheet: HT frequencies STRUCTURE.
Supplementary table S3
Locus	ADH2										ADH3										AMY1										DHN9										G3PDH
Number of haplotypes	West_wild	West_Genebank	Turkey_wild	Turkey_Genebank	East_wild	East_Genebank	All_spontaneum_wild	All_spontaneum_Genebank	Total_spontaneum	Total_vulgare (incl Agriocrithon)	West_wild	West_Genebank	Turkey_wild	Turkey_Genebank	East_wild	East_Genebank	All_spontaneum_wild	All_spontaneum_Genebank	Total_spontaneum	Total_vulgare (incl Agriocrithon)	West_wild	West_Genebank	Turkey_wild	Turkey_Genebank	East_wild	East_Genebank	All_spontaneum_wild	All_spontaneum_Genebank	Total_spontaneum	Total_vulgare (incl Agriocrithon)	West_wild	West_Genebank	Turkey_wild	Turkey_Genebank	East_wild	East_Genebank	All_spontaneum_wild	All_spontaneum_Genebank	Total_spontaneum	Total_vulgare (incl Agriocrithon)	West_wild	West_Genebank	Turkey_wild	Turkey_Genebank	East_wild	East_Genebank	All_spontaneum_wild	All_spontaneum_Genebank	Total_spontaneum
HT_01	5.55556	6.25	1.96078		58.3333	49.3902	20.614	36.9565	28.821	18.9286	17.3077	9.375	21.2766	100	4.05405	1.16279	14.5455	4.20168	9.17031	44.2857	72.2222	65.625	61.5385	100	89.4737	90.6977	73.0769	84.0336	78.6017	100	55.5556	34.4	12.5		43.4211	53.4884	32.4786	47.0588	39.8305	10.0719	11.1111	21.875			2.63158	9.41176	3.4188	12.7119	8.08511
HT_02		3.125				2.43902		2.6087	1.31004	40.7143	9.61538	6.25	6.38298			1.16279	5	2.52101	3.71179	6.42857		18.75						5.04202	2.54237				56.7308		23.6842	5.81395	32.906	4.20168	18.4322	61.1511	11.1111						2.5641		1.2766
HT_03	3.7037	9.375					0.877193	2.6087	1.74672	29.6429		3.125						0.840336	0.436681	18.5714	3.7037	3.125	3.84615				2.5641	0.840336	1.69492						3.94737	2.32558	1.28205	1.68067	1.48305	19.4245		3.125						0.847458	0.425532
HT_04	25.9259	12.5	13.7255		38.8889	34.7561	24.5614	28.2609	26.4192	5		3.125						0.840336	0.436681		5.55556	3.125	26.9231		10.5263	2.32558	16.6667	2.52101	9.5339													3.125						0.847458	0.425532
HT_05						7.31707		5.21739	2.62009			6.25						1.68067	0.873362				6.73077				2.99145		1.48305			3.125						0.840336	0.423729		37.037	6.25	81.7308	100	23.6842	43.5294	52.5641	33.8983	43.1915
HT_06												6.25						1.68067	0.873362		3.7037						0.854701		0.423729			3.125						0.840336	0.423729		7.40741	6.25					1.7094	1.69492	1.70213
HT_07		3.125	32.3529				14.4737	0.869565	7.64192				2.12766		35.1351	8.13953	12.7273	5.88235	9.17031		1.85185					5.81395	0.42735	4.20168	2.33051			3.125						0.840336	0.423729		18.5185	12.5	12.5		61.8421	24.7059	29.9145	21.1864	25.5319
HT_08	3.7037	18.75					0.877193	5.21739	3.05677			3.125						0.840336	0.436681		1.85185						0.42735		0.211864		7.40741	18.75					1.7094	5.04202	3.38983			12.5						3.38983	1.70213
HT_09	3.7037	3.125					0.877193	0.869565	0.873362				2.12766		8.10811	36.0465	3.63636	26.0504	15.2838	3.57143		3.125						0.840336	0.423729						2.63158	38.3721	0.854701	27.7311	14.4068	2.8777			3.84615		7.89474		4.2735		2.12766
HT_10	3.7037	6.25					0.877193	1.73913	1.31004			9.375						2.52101	1.31004							1.16279		0.840336	0.423729														1.92308				0.854701		0.425532
HT_11	22.2222	6.25	5.88235			6.09756	7.89474	6.08696	6.9869	5	23.0769	3.125	25.5319		35.1351	22.093	28.1818	16.8067	22.2707	0.714286	11.1111	6.25					2.5641	1.68067	2.11864		3.7037	6.25					0.854701	1.68067	1.27119		3.7037						0.854701		0.425532
HT_12		3.125						0.869565	0.436681				10.6383		10.8108	10.4651	8.18182	7.56303	7.86026	2.14286			0.961538				0.42735		0.211864												3.7037	6.25				1.17647	0.854701	2.54237	1.70213
HT_13			34.3137	100			15.3509	0.869565	8.0786		5.76923	6.25					1.36364	1.68067	1.52838												7.40741	9.375					1.7094	2.52101	2.11864	1.43885	3.7037	3.125					0.854701	0.847458	0.851064
HT_14										0.714286		3.125						0.840336	0.436681												3.7037						0.854701		0.423729	2.8777
HT_15			5.88235				2.63158		1.31004						1.35135	9.30233	0.454545	6.72269	3.71179	0.714286													23.0769	100			10.2564	0.840336	5.50847
HT_16			5.88235				2.63158		1.31004		3.84615						0.909091		0.436681																					0.719424
HT_17	5.55556						1.31579		0.655022				8.51064				3.63636		1.74672														1.92308				0.854701		0.423729			3.125						0.847458	0.425532
HT_18					2.77778		0.877193		0.436681											9.28571															7.89474		2.5641		1.27119		3.7037						0.854701		0.425532
HT_19													4.25532				1.81818		0.873362																										2.63158		0.854701		0.425532
HT_20	3.7037						0.877193		0.436681				7.44681				3.18182		1.52838												5.55556						1.28205		0.635593			15.625			1.31579	21.1765	0.42735	19.4915	10
HT_21	3.7037						0.877193		0.436681				4.25532				1.81818		0.873362														1.92308				0.854701		0.423729
HT_22	3.7037						0.877193		0.436681				2.12766				0.909091		0.436681
HT_23	3.7037						0.877193		0.436681				4.25532				1.81818		0.873362																					0.719424
HT_24		3.125						0.869565	0.436681		3.84615						0.909091		0.436681												3.7037						0.854701		0.423729
HT_25		3.125						0.869565	0.436681		3.84615						0.909091		0.436681	0.714286											3.7037						0.854701		0.423729
HT_26		6.25						1.73913	0.873362							1.16279		0.840336	0.436681	0.714286											1.85185						0.42735		0.211864
HT_27		3.125						0.869565	0.436681		3.84615						0.909091		0.436681																							6.25						1.69492	0.851064
HT_28		3.125						0.869565	0.436681		1.92308						0.454545		0.218341																2.63158		0.854701		0.423729
HT_29		6.25						1.73913	0.873362		3.84615						0.909091		0.436681																2.63158		0.854701		0.423729
HT_30		3.125						0.869565	0.436681		3.84615	3.125					0.909091	0.840336	0.873362												3.7037						0.854701		0.423729
HT_31															5.40541		1.81818		0.873362
HT_32	11.1111						2.63158		1.31004		3.84615						0.909091		0.436681													12.5						3.36134	1.69492	0.719424
HT_33											3.84615						0.909091		0.436681														3.84615		10.5263		5.12821		2.54237
HT_34											3.84615						0.909091		0.436681
HT_35											3.84615	3.125					0.909091	0.840336	0.873362	9.28571												9.375						2.52101	1.27119
HT_36																															3.7037						0.854701		0.423729
HT_37																																			2.63158		0.854701		0.423729
HT_38																				0.714286
HT_39																				2.14286
HT_40												3.125						0.840336	0.436681	0.714286
HT_41												3.125						0.840336	0.436681
HT_42													1.06383				0.454545		0.218341
HT_43											3.84615						0.909091		0.436681
HT_44																4.65116		3.36134	1.74672
HT_45												9.375						2.52101	1.31004
HT_46																5.81395		4.20168	2.18341
HT_47												15.625						4.20168	2.18341
HT_48												3.125						0.840336	0.436681
HT_49
HT_50
HT_51
HT_52
HT_53
HT_54
HT_55
HT_56
HT_57
HT_58
HT_59
Number of haplotypes	13	17	7	1	3	5	18	19	28	6	16	18	13	1	7	10	28	25	43	14	7	6	5	1	2	4	9	8	12	1	11	10	6	1	9	4	22	14	27	9	9	12	4	1	6	5	13	12	18
[truncated: 21 more columns]
