# Supplementary material for: Evolutionary History of Wild Barley (Hordeum vulgare subsp. spontaneum) Analyzed Using Multilocus Sequence Data and Paleodistribution Modeling
Source: Genome Biol Evol. 2014 Feb 27;6(3):685–702. doi: 10.1093/gbe/evu047 (PMC3971598; doi:10.1093/gbe/evu047)
Supplement: Supplementary Data [file supp_evu047_Jakob_et_al_table_S4_GBE.xlsx]

## Sheet: complete dataset
Supplementary table S4
								Geographical origin						STRUCTURE ‘wild H. spontaneum’: % assigment to K = 3				‘wild H. spontaneum’: % assigment to								‘genebank H. spontaneum’: % assigment to					H. vulgare: % assignment to
Serial number	Accession number this paper	Taxon	Status defined	FT Nr (if available)	Genotype (cultivars only)	Growth habit * facultatives = winters; italics=not save	Row-type (domesticated only)	Country	collection site	Altitute (m)	Lat	Lon	STRUCTURE no.	West	Turkey	East	STRUCTURE_K=3_123 wild only	pop1 = ghost cluster	pop2 = N-Levant cluster	pop3 = S-Levant Cluster	pop4 = East cluster	pop5 = SE-Turkey cluster	pop6 = S-Turkey cluster	GENELAND K=6_123 wild only	NNETcluster SPLITSTREE_123 Westild only	West Cluster	Turkey Cluster	East Cluster	Genbank accessions to 123 wilds assigned_STRUCTURE k=3 MIGRPRIOR 0.1	Geographic/genetic outliers (i.e. geographical origin does not fit to the allele combination, X=outliers; H=hybrids	West Cluster	Turkey Cluster	East Cluster	H. vulgare assigned to 123 wilds only_STRUCTURE_K=3 MIGRPRIOR=0.1
1	11	Hordeum spontaneum	‘wild H. spontaneum’	FT011				Israel	Ein Prat	324.219	31.8346	35.3057	1	0.9086	0.0051	0.0863	West	0.00296	0	0.99704	0	0	0	S-Levant	West2
2	15	Hordeum spontaneum	‘wild H. spontaneum’	FT015				Israel	Neomi	-243.328	31.9262	35.4684	2	0.9874	0.0041	0.0085	West	0.18556	0.00333	0.81111	0	0	0	S-Levant	West2
3	24	Hordeum spontaneum	‘wild H. spontaneum’	FT024				Israel	Rotem	-116.92	32.343	35.5171	3	0.9863	0.0077	0.0061	West	0	1	0	0	0	0	N-Levant	West1
4	27	Hordeum spontaneum	‘wild H. spontaneum’	FT027				Israel	Talkid Stream	-241.94	32.2829	35.5484	4	0.872	0.12	0.008	West	0	1	0	0	0	0	N-Levant	West1
5	31	Hordeum spontaneum	‘wild H. spontaneum’	FT031				Israel	Ashqelon	41.4887	31.6983	34.585	5	0.9887	0.004	0.0073	West	0.11815	0.19556	0.68593	0.00037	0	0	S-Levant	West2
6	42	Hordeum spontaneum	‘wild H. spontaneum’	FT042				Israel	Shivta	353.747	30.89	34.6315	6	0.8932	0.008	0.0988	West	0.00037	0	0.99963	0	0	0	S-Levant	West1
7	47	Hordeum spontaneum	‘wild H. spontaneum’	FT047				Israel	Kidron streem	-368.363	31.6749	35.4354	7	0.9887	0.0042	0.0071	West	0.02074	0	0.97926	0	0	0	S-Levant	West2
8	67	Hordeum spontaneum	‘wild H. spontaneum’	FT067				Israel	Amatzya	361.635	31.5386	34.8897	8	0.987	0.0052	0.0078	West	0.00037	0.33259	0.66704	0	0	0	S-Levant	West2
9	79	Hordeum spontaneum	‘wild H. spontaneum’	FT079				Israel	Shilat	278.233	31.9179	35.0214	9	0.9897	0.0047	0.0056	West	0.00074	0.60593	0.39333	0	0	0	N-Levant	West1
10	84	Hordeum spontaneum	‘wild H. spontaneum’	FT084				Israel	Dor	15.9738	32.6167	34.9324	10	0.9868	0.0074	0.0058	West	0	0.99667	0.00333	0	0	0	N-Levant	West2
11	101	Hordeum spontaneum	‘wild H. spontaneum’	FT101				Israel	Gan Ner	43.7248	32.5488	35.34	11	0.944	0.0076	0.0484	West	0	1	0	0	0	0	N-Levant	West1
12	142	Hordeum spontaneum	‘wild H. spontaneum’	FT142				Israel	Mt. Harif	855.427	30.5716	34.677	12	0.8546	0.0084	0.137	West	0.00037	0	0.99889	0.00074	0	0	S-Levant	West1
13	147	Hordeum spontaneum	‘wild H. spontaneum’	FT147				Israel	Havarim stream	483.681	30.8454	34.7444	13	0.8932	0.008	0.0988	West	0.00037	0	0.99963	0	0	0	S-Levant	West1
14	172	Hordeum spontaneum	‘wild H. spontaneum’	FT172				Syria	Sa'ar stream	694.943	33.2294	35.7307	14	0.9913	0.004	0.0047	West	0	1	0	0	0	0	N-Levant	West2
15	181	Hordeum spontaneum	‘wild H. spontaneum’	FT181				Israel	Jordan est. chanal	403.923	33.1406	35.63	15	0.9883	0.0059	0.0058	West	0	1	0	0	0	0	N-Levant	West2
16	200	Hordeum spontaneum	‘wild H. spontaneum’	FT200				Israel	Amud stream	356.436	32.8726	35.502	16	0.9865	0.0077	0.0058	West	0	1	0	0	0	0	N-Levant	West2
17	219	Hordeum spontaneum	‘wild H. spontaneum’	FT219				Syria	Mt. Hermon	976.753	33.2872	35.7635	17	0.9848	0.0094	0.0058	West	0	0.9937	0.00037	0	0	0.00593	N-Levant	West1
18	222	Hordeum spontaneum	‘wild H. spontaneum’	FT222				Israel	Mt. Meron		32.9743	35.4239	18	0.9852	0.0107	0.0041	West	0	1	0	0	0	0	N-Levant	West2
19	462/F04	Hordeum spontaneum	‘wild H. spontaneum’	FT462				Turkey	37.8 km SW from Pirinçlik	1410	37.7783	39.78	19	0.0065	0.9874	0.006	Turkey	0	0	0	0	1	0	SE-Turkey	Turkey2
20	639	Hordeum spontaneum	‘wild H. spontaneum’	FT639				Israel	Almog	-303.586	29.5131	34.9242	20	0.8932	0.008	0.0988	West	0.00037	0	0.99963	0	0	0	S-Levant	West1
21	A01	Hordeum spontaneum	‘wild H. spontaneum’	-				Turkey	41 km E from Türkoğlu to Gaziantep	670	37.3297	37.1636	21	0.006	0.9739	0.0201	Turkey	0	0	0	0	1	0	SE-Turkey	Turkey1
22	A02	Hordeum spontaneum	‘wild H. spontaneum’	FT731				Turkey	22 km NEE from Narlı	980	37.4239	37.2814	22	0.006	0.9738	0.0202	Turkey	0	0	0	0	1	0	SE-Turkey	Turkey1
23	A03	Hordeum spontaneum	‘wild H. spontaneum’	-				Turkey	32.9 km E from Antakya	150	36.2475	36.5247	23	0.4893	0.3739	0.1369	WestTurkey	0	0	0	0	0	1	S-Turkey	West1
24	A04	Hordeum spontaneum	‘wild H. spontaneum’	FT459				Turkey	48.7 km N Şanlıurfa to Siverek	780	37.4933	38.8767	24	0.4849	0.459	0.0561	WestTurkey	0	0	0	0	1	0	SE-Turkey	West1
25	A05	Hordeum spontaneum	‘wild H. spontaneum’	-				Turkey	17.9 km SW from Karabahçe	1160	37.7414	39.7139	25	0.0098	0.2478	0.7424	East	0	0	0	0	1	0	SE-Turkey	?
26	A06	Hordeum spontaneum	‘wild H. spontaneum’	-				Turkey	32.2 km W from Adıyaman to Besni	730	37.7022	38.0122	26	0.0303	0.888	0.0817	Turkey	0	0	0	0	1	0	SE-Turkey	West1
27	A07	Hordeum spontaneum	‘wild H. spontaneum’	-				Turkey	14 km SW from Araban to Gaziantep	670	37.3897	37.5622	27	0.0045	0.9899	0.0056	Turkey	0	0	0	0	1	0	SE-Turkey	Turkey1
28	A09	Hordeum spontaneum	‘wild H. spontaneum’	-				Turkey	Tilmen Höyük,9 km E from Islahiye to Musabeyli	470	37.0306	36.7061	28	0.0392	0.9515	0.0093	Turkey	0	0	0	0	0	1	S-Turkey	Turkey2
29	A12	Hordeum spontaneum	‘wild H. spontaneum’	FT748				Turkey	50 km NE from Kilis to Gazentep	510	37.315	37.7347	29	0.0066	0.9884	0.005	Turkey	0	0	0	0	1	0	SE-Turkey	Turkey2
30	B01	Hordeum spontaneum	‘wild H. spontaneum’	-				Turkey	41 km E from Türkoğlu to Gaziantep	670	37.3297	37.1636	30	0.0076	0.8642	0.1282	Turkey	0	0	0	0	1	0	SE-Turkey	Turkey1
31	B02	Hordeum spontaneum	‘wild H. spontaneum’	-				Turkey	30 km E from Narlı	790	37.3683	37.3086	31	0.0089	0.2207	0.7704	East	0	0	0	0	1	0	SE-Turkey	East
32	B03	Hordeum spontaneum	‘wild H. spontaneum’	-				Turkey	56.4 km E from Birecik to Şanlıurfa	710	37.0647	38.4978	32	0.0044	0.0206	0.975	East	0	0	0	0.99852	0.00148	0	East	East
33	B04	Hordeum spontaneum	‘wild H. spontaneum’	FT735				Turkey	12.9 NW from Ovadağ to Pirinçlik	1007	37.7919	39.955	33	0.3168	0.1407	0.5425	EastWest	0	0	0	0	1	0	SE-Turkey	East
34	B05	Hordeum spontaneum	‘wild H. spontaneum’	-				Turkey	17.9 km SW from Karabahçe	1160	37.7414	39.7139	34	0.0098	0.2478	0.7424	East	0	0	0	0	1	0	SE-Turkey	?
35	B06	Hordeum spontaneum	‘wild H. spontaneum’	-				Turkey	32.2 km W from Adıyaman to Besni	730	37.7022	38.0122	35	0.0342	0.9383	0.0275	Turkey	0	0	0	0	1	0	SE-Turkey	Turkey1
36	B07	Hordeum spontaneum	‘wild H. spontaneum’	-				Turkey	14 km SW from Araban to Gaziantep	670	37.3897	37.5622	36	0.018	0.974	0.008	Turkey	0	0	0	0	1	0	SE-Turkey	Turkey1
37	B09	Hordeum spontaneum	‘wild H. spontaneum’	-				Turkey	Tilmen Höyük,9 km E from Islahiye to Musabeyli	470	37.0306	36.7061	37	0.0391	0.9517	0.0093	Turkey	0	0	0	0	0	1	S-Turkey	Turkey2
38	B11	Hordeum spontaneum	‘wild H. spontaneum’	FT743				Turkey	41.5 km W from Adıyaman to Besni	640	37.7111	37.9422	38	0.0061	0.9733	0.0206	Turkey	0	0	0	0	1	0	SE-Turkey	Turkey1
39	B12	Hordeum spontaneum	‘wild H. spontaneum’	-				Turkey	50 km NE from Kilis to Gazentep	510	37.315	37.7347	39	0.0066	0.9884	0.005	Turkey	0	0	0	0	1	0	SE-Turkey	Turkey2
40	C01	Hordeum spontaneum	‘wild H. spontaneum’	FT729				Turkey	50 km SE Türkoğlu to Gaziantep	912	37.2878	37.1894	40	0.006	0.9725	0.0215	Turkey	0	0	0	0	1	0	SE-Turkey	Turkey1
41	C02	Hordeum spontaneum	‘wild H. spontaneum’	-				Turkey	30 km E from Narlı	790	37.3683	37.3086	41	0.0275	0.4759	0.4967	EastTurkey	0	0	0	0	1	0	SE-Turkey	?
42	C03	Hordeum spontaneum	‘wild H. spontaneum’	-				Turkey	56.4 km E from Birecik to Şanlıurfa	710	37.0647	38.4978	42	0.0044	0.0205	0.975	East	0	0	0	0.99852	0.00148	0	East	East
43	C04	Hordeum spontaneum	‘wild H. spontaneum’	FT736				Turkey	12.9 NW from Ovadağ to Pirinçlik	1007	37.7919	39.955	43	0.0443	0.8283	0.1274	Turkey	0	0	0	0	1	0	SE-Turkey	Turkey1
44	C05	Hordeum spontaneum	‘wild H. spontaneum’	FT465				Turkey	28.1 km SW from Karabahçe	1170	37.6619	39.7136	44	0.006	0.2058	0.7882	East	0	0	0	0	1	0	SE-Turkey	East
45	C06	Hordeum spontaneum	‘wild H. spontaneum’	-				Turkey	44.5 km W from Adıyaman to Besni	710	37.7058	37.9153	45	0.008	0.0699	0.922	East	0	0	0	0	1	0	SE-Turkey	East
46	C07	Hordeum spontaneum	‘wild H. spontaneum’	-				Turkey	34.2 km SW from Araban to Gaziantep	650	37.2728	37.5547	46	0.0624	0.9266	0.011	Turkey	0	0	0	0	1	0	SE-Turkey	Turkey1
47	C09	Hordeum spontaneum	‘wild H. spontaneum’	FT745				Turkey	15 km E from Islahiye to Musabeyli	431	36.9786	36.7281	47	0.2024	0.7935	0.0041	Turkey	0	0	0	0	0	1	S-Turkey	Turkey2
48	C11	Hordeum spontaneum	‘wild H. spontaneum’	-				Turkey	22 km NE from Kilis to Gazentep	720	36.8381	37.3358	48	0.0674	0.926	0.0066	Turkey	0	0	0	0	0	1	S-Turkey	Turkey1
49	C12	Hordeum spontaneum	‘wild H. spontaneum’	-				Turkey	53 km NE from Kilis to Gazentep	580	37.3361	37.8128	49	0.0048	0.9083	0.0869	Turkey	0	0	0	0	1	0	SE-Turkey	Turkey1
50	D01	Hordeum spontaneum	‘wild H. spontaneum’	FT453				Turkey	50 km SE Türkoğlu to Gaziantep	912	37.2878	37.1894	50	0.0257	0.1716	0.8027	East	0	0	0	0	1	0	SE-Turkey	West1
51	D02	Hordeum spontaneum	‘wild H. spontaneum’	-				Turkey	21.9 km N from Kirikhan to Hassa	400	36.7567	36.5183	51	0.0061	0.9868	0.007	Turkey	0	0	0	0	0	1	S-Turkey	Turkey2
52	D03	Hordeum spontaneum	‘wild H. spontaneum’	-				Turkey	85.6 km E from Birecik to Şanlıurfa	780	37.1231	38.6803	52	0.0309	0.7121	0.257	Turkey	0	0	0	0	1	0	SE-Turkey	Turkey1
53	D04	Hordeum spontaneum	‘wild H. spontaneum’	-				Turkey	20.1 km SW from Pirinçlik	1080	37.8672	39.8514	53	0.0205	0.944	0.0355	Turkey	0	0	0	0	1	0	SE-Turkey	Turkey1
54	D05	Hordeum spontaneum	‘wild H. spontaneum’	FT740				Turkey	41.6 km SW from Karabahçe	1170	37.5856	39.7433	54	0.0197	0.9677	0.0126	Turkey	0	0	0	0	1	0	SE-Turkey	Turkey1
55	D06	Hordeum spontaneum	‘wild H. spontaneum’	-				Turkey	44.5 km W from Adıyaman to Besni	710	37.7058	37.9153	55	0.0081	0.07	0.9219	East	0	0	0	0	1	0	SE-Turkey	East
56	D07	Hordeum spontaneum	‘wild H. spontaneum’	-				Turkey	34.2 km SW from Araban to Gaziantep	650	37.2728	37.5547	56	0.2444	0.7335	0.022	Turkey	0	0	0	0	1	0	SE-Turkey	West1
57	D09	Hordeum spontaneum	‘wild H. spontaneum’	FT746				Turkey	15 km E from Islahiye to Musabeyli	431	36.9786	36.7281	57	0.2024	0.7935	0.0041	Turkey	0	0	0	0	0	1	S-Turkey	Turkey2
58	D11	Hordeum spontaneum	‘wild H. spontaneum’	-				Turkey	22 km NE from Kilis to Gazentep	720	36.8381	37.3358	58	0.1399	0.8561	0.004	Turkey	0	0	0	0	0	1	S-Turkey	Turkey2
59	D12	Hordeum spontaneum	‘wild H. spontaneum’	-				Turkey	53 km NE from Kilis to Gazentep	580	37.3361	37.8128	59	0.0048	0.9087	0.0866	Turkey	0	0	0	0	1	0	SE-Turkey	Turkey1
60	E01	Hordeum spontaneum	‘wild H. spontaneum’	-				Turkey	60 km SE from Türkoğlu	845	37.2925	37.245	60	0.0062	0.9844	0.0093	Turkey	0	0	0	0	1	0	SE-Turkey	Turkey1
61	E02	Hordeum spontaneum	‘wild H. spontaneum’	-				Turkey	21.9 km N from Kirikhan to Hassa	400	36.7567	36.5183	61	0.0061	0.9869	0.007	Turkey	0	0	0	0	0	1	S-Turkey	Turkey2
62	E03	Hordeum spontaneum	‘wild H. spontaneum’	FT457				Turkey	85.6 km E from Birecik to Şanlıurfa	780	37.1231	38.6803	62	0.5413	0.4536	0.0051	Turkey	0	0	0	0	1	0	SE-Turkey	West1
63	E04	Hordeum spontaneum	‘wild H. spontaneum’	-				Turkey	20.1 km SW from Pirinçlik	1080	37.8672	39.8514	63	0.0095	0.2439	0.7466	East	0	0	0	0	1	0	SE-Turkey	East
64	E05	Hordeum spontaneum	‘wild H. spontaneum’	FT468				Turkey	41.6 km SW from Karabahçe	1170	37.5856	39.7433	64	0.0087	0.2081	0.7832	East	0	0	0	0	1	0	SE-Turkey	East
65	E06	Hordeum spontaneum	‘wild H. spontaneum’	-				Turkey	2.8 km SW from Besni to Araban	860	37.6786	37.865	65	0.0109	0.7406	0.2484	Turkey	0	0	0	0	1	0	SE-Turkey	Turkey1
66	E07	Hordeum spontaneum	‘wild H. spontaneum’	-				Turkey	17.5 km W from Gaziantep to Nurdağ	1010	37.1706	37.2033	66	0.9523	0.0414	0.0063	West	0	0	0	0	0.00111	0.99889	S-Turkey	West1
67	E09	Hordeum spontaneum	‘wild H. spontaneum’	-				Turkey	35 km SE from Islahiye to Musabeyli	890	36.9728	36.9028	67	0.2177	0.7732	0.0091	Turkey	0	0	0	0	0	1	S-Turkey	Turkey2
68	E11	Hordeum spontaneum	‘wild H. spontaneum’	-				Turkey	26 km NE from Kilis to Gazentep	800	36.9081	37.1969	68	0.2675	0.6963	0.0361	Turkey	0	0	0	0	0	1	S-Turkey	West2
69	E12	Hordeum spontaneum	‘wild H. spontaneum’	-				Turkey	Şanlıurfa; Ceylanpınar road	420	36.95	40.0006	69	0.0496	0.0153	0.9351	East	0	0	0	1	0	0	East	East
70	F01	Hordeum spontaneum	‘wild H. spontaneum’	-				Turkey	60 km SE from Türkoğlu	845	37.2925	37.245	70	0.0071	0.8409	0.152	Turkey	0	0	0	0	1	0	SE-Turkey	Turkey1
71	F02	Hordeum spontaneum	‘wild H. spontaneum’	FT732				Turkey	19.1 km E from Antakya	150	36.2558	36.4672	71	0.2043	0.7833	0.0124	Turkey	0	0	0	0	0	1	S-Turkey	Turkey2
72	F03	Hordeum spontaneum	‘wild H. spontaneum’	-				Turkey	32.4 km N from Şanlıurfa to Siverek	800	37.4103	38.7786	72	0.0235	0.8276	0.1489	Turkey	0	0	0	0	1	0	SE-Turkey	Turkey1
73	F04	Hordeum spontaneum	‘wild H. spontaneum’	FT462				Turkey	37.8 km SW from Pirinçlik	1410	37.7783	39.78	73	0.0065	0.9875	0.0059	Turkey	0	0	0	0	1	0	SE-Turkey	Turkey2
74	F05	Hordeum spontaneum	‘wild H. spontaneum’	FT741				Turkey	9.7 km S from Hasankeyf to Midyat	720	37.6814	41.4525	74	0.4686	0.1754	0.356	EastWest	0	0	0.00037	0.01815	0.98148	0	SE-Turkey	East
75	F06	Hordeum spontaneum	‘wild H. spontaneum’	FT472				Turkey	2.8 km SW from Besni to Araban	860	37.6786	37.865	75	0.1109	0.8771	0.0119	Turkey	0	0	0	0	1	0	SE-Turkey	Turkey2
76	F07	Hordeum spontaneum	‘wild H. spontaneum’	FT475				Turkey	17.5 km W from Gaziantep to Nurdağ	1010	37.1706	37.2033	76	0.9216	0.0694	0.009	West	0	0	0	0	0.00111	0.99889	S-Turkey	West1
77	F09	Hordeum spontaneum	‘wild H. spontaneum’	-				Turkey	35 km SE from Islahiye to Musabeyli	890	36.9728	36.9028	77	0.2176	0.7734	0.0091	Turkey	0	0	0	0	0	1	S-Turkey	Turkey2
78	F11	Hordeum spontaneum	‘wild H. spontaneum’	-				Turkey	26 km NE from Kilis to Gazentep	800	36.9081	37.1969	78	0.2675	0.6963	0.0363	Turkey	0	0	0	0	0	1	S-Turkey	West2
79	F12	Hordeum spontaneum	‘wild H. spontaneum’	FT750				Turkey	Şanlıurfa; Ceylanpınar road	420	36.95	40.0006	79	0.004	0.0041	0.9919	East	0	0	0	1	0	0	East	East
80	F2097	Hordeum spontaneum	‘wild H. spontaneum’	FT871				Uzbekistan	Malguzar-Bergzug, Felsriegel des Timur-Tores ca. 5 km W Jizzakh, ca. 500 m, Zahlreich auf Kalkfelsterrassen und in Spalten	500	40.0711	67.6932	80	0.676	0.0062	0.3177	EastWest	0	0	0	1	0	0	East	?
81	F2098	Hordeum spontaneum	‘wild H. spontaneum’	FT872				Uzbekistan	Südwestliches Hissar-Gebirge, sandiges gipshaltiges Kalkfelsband ca. 5 km SE von Dekhkanabad, Hordeum spontaneum hell. Mit Nr. 2099 auf einer Felsterrasse	1050	38.3111	66.625	81	0.0078	0.0042	0.988	East	0	0	0	1	0	0	East	East
82	F2099	Hordeum spontaneum	‘wild H. spontaneum’	FT873				Uzbekistan	Südwestliches Hissar-Gebirge, sandiges gipshaltiges Kalkfelsband ca. 5 km SE von Dekhkanabad, Hordeum spontanum dunkel. Mit Nr. 2098 auf einer Felsterrasse	1050	38.3111	66.625	82	0.006	0.0055	0.9885	East	0	0	0	1	0	0	East	East
83	F2105	Hordeum spontaneum	‘wild H. spontaneum’	FT874				Uzbekistan	SW Hissar-Gebirge, Chakchar-Massiv, Straßenrand unterhalb Sajrob		38.0747	66.9667	83	0.0048	0.0047	0.9905	East	0	0	0	1	0	0	East	East
84	F2131	Hordeum spontaneum	‘wild H. spontaneum’	FT876				Uzbekistan	Pistalitau, middle section of western part, 25 km east of Vangikishlok, Stellenweise am Nordhang, Ähren meist schon zerfallen	500	40.3486	67.5541	84	0.3023	0.0099	0.6878	East	0	0	0	1	0	0	East	?
85	F2295	Hordeum spontaneum	‘wild H. spontaneum’	FT877				Iran	Nordwesthänge des Alvand-Massivs, nahe an der Abzweigung zur Straße, nach Emam Sadeh Kuh	1900	34.825	48.4486	85	0.0066	0.005	0.9884	East	0	0	0	1	0	0	East	East
86	F2296	Hordeum spontaneum	‘wild H. spontaneum’	FT887				Iran	Nordwesthänge des Alvand-Massivs, nahe an der Abzweigung zur Straße, nach Emam Sadeh Kuh, Foto3638	1900	34.825	48.4486	86	0.0064	0.0041	0.9895	East	0	0	0	1	0	0	East	East
87	F2305	Hordeum spontaneum	‘wild H. spontaneum’	FT888				Iran	Kalksteinhänge unter dem Chaharsebar-Pass ca. 5 km W Mahi Dasht c., 25 km W Kermanshah	1530	34.2351	46.6828	87	0.0039	0.008	0.988	East	0	0	0	1	0	0	East	East
88	F2314	Hordeum spontaneum	‘wild H. spontaneum’	FT878				Iran	Kalkfelsstelle am Wegrand vor Rijab	1300	34.4427	46.0192	88	0.0048	0.004	0.9912	East	0	0	0	1	0	0	East	East
89	F2318	Hordeum spontaneum	‘wild H. spontaneum’	FT879				Iran	Ungepflegter Weinberg am Weg zurück von Baba-Vadegar nach Rijab	1000	34.5258	45.9432	89	0.0452	0.1185	0.8364	East	0	0	0	1	0	0	East	East
90	F2327	Hordeum spontaneum	‘wild H. spontaneum’	FT880				Iran	Ruderalvegetation an Laborgebäuden des gastgebenden Institutes in v	1400	35.2718	47.0294	90	0.0048	0.004	0.9912	East	0	0	0	1	0	0	East	East
91	F2426	Hordeum spontaneum	‘wild H. spontaneum’	FT882				Iran	Khorramabad, Gästehaus Umgebung, ruderal	1211	33.2988	48.2102	91	0.0143	0.0382	0.9475	East	0	0	0	1	0	0	East	East
92	F2494	Hordeum spontaneum	‘wild H. spontaneum’	FT883				Iran	prov. Tehran, Ruderalfläche neben der Allium-Kollektion im Iranian Research Institute of Plant protection, Teheran	1670	35.7984	51.4036	92	0.0087	0.0143	0.977	East	0	0	0	0.99889	0.00111	0	East	East
93	F2529	Hordeum spontaneum	‘wild H. spontaneum’	-				Iran	Urmia, Rand der Versuchskulturen im Research Institute of Forests and Rangeland	1400	37.34	45.04	93	0.0069	0.0099	0.9831	East	0	0	0	0.99889	0.00111	0	East	East
94	F2533_1	Hordeum spontaneum	‘wild H. spontaneum’	-				Iran	Teheran, Ruderalfläche innerhalb der Allium-Kollektion im Iranian Research Institute of Plant Protection	1670	35.7923	51.402	94	0.0048	0.0047	0.9905	East	0	0	0	0.99889	0.00111	0	East	East
95	F2533_2	Hordeum spontaneum	‘wild H. spontaneum’	-				Iran	Teheran, Ruderalfläche innerhalb der Allium-Kollektion im Iranian Research Institute of Plant Protection	1670	35.7923	51.402	95	0.0048	0.0046	0.9906	East	0	0	0	0.99889	0.00111	0	East	East
96	F2533_3	Hordeum spontaneum	‘wild H. spontaneum’	-				Iran	Teheran, Ruderalfläche innerhalb der Allium-Kollektion im Iranian Research Institute of Plant Protection	1670	35.7923	51.402	96	0.0048	0.0046	0.9906	East	0	0	0	0.99889	0.00111	0	East	East
97	G01	Hordeum spontaneum	‘wild H. spontaneum’	FT730				Turkey	72 km SE from Türkoğlu	800	37.3294	37.2747	97	0.0049	0.9822	0.0129	Turkey	0	0	0	0	1	0	SE-Turkey	Turkey1
98	G02	Hordeum spontaneum	‘wild H. spontaneum’	FT733				Turkey	19.1 km E from Antakya	150	36.2558	36.4672	98	0.203	0.7929	0.0041	Turkey	0	0	0	0	0	1	S-Turkey	Turkey2
99	G03	Hordeum spontaneum	‘wild H. spontaneum’	FT734				Turkey	32.4 km N from Şanlıurfa to Siverek	800	37.4103	38.7786	99	0.0064	0.1172	0.8764	East	0	0	0	0	1	0	SE-Turkey	East
100	G04	Hordeum spontaneum	‘wild H. spontaneum’	FT738				Turkey	6.3 km N from Karabahçe (42.9 km W from Diyarbakır to Siverek)	1070	37.8392	39.7231	100	0.005	0.1202	0.8748	East	0	0	0	0	1	0	SE-Turkey	East
101	G05	Hordeum spontaneum	‘wild H. spontaneum’	FT742				Turkey	67.9 km W from Midyat to Mardin	880	37.3319	40.7714	101	0.0044	0.9875	0.0081	Turkey	0	0	0	0	1	0	SE-Turkey	Turkey1
102	G06	Hordeum spontaneum	‘wild H. spontaneum’	FT473				Turkey	13.5 km SW from Besni to Araban	910	37.6583	37.7867	102	0.0736	0.9205	0.006	Turkey	0	0	0	0	1	0	SE-Turkey	Turkey2
103	G07	Hordeum spontaneum	‘wild H. spontaneum’	-				Turkey	27.6 km SW from Karacadağ (69.6 km SW from Karabahçe)	950	37.6278	39.5611	103	0.0149	0.2083	0.7768	East	0	0	0	0	1	0	SE-Turkey	?
104	G09	Hordeum spontaneum	‘wild H. spontaneum’	FT747				Turkey	4 km SE from Musabeyli to Kilis	630	36.8661	36.9519	104	0.2033	0.7916	0.0051	Turkey	0	0	0	0	0	1	S-Turkey	Turkey2
105	G11	Hordeum spontaneum	‘wild H. spontaneum’	-				Turkey	30 km NE from Kilis to Gazentep	690	36.9125	37.0269	105	0.2023	0.7936	0.0041	Turkey	0	0	0	0	0	1	S-Turkey	Turkey2
106	G12	Hordeum spontaneum	‘wild H. spontaneum’	FT759				Turkey	Şanlıurfa; Ceylanpınar-yiranşehir road	490	37.1339	39.8408	106	0.0052	0.0217	0.9731	East	0	0	0	0.61074	0.38926	0	East	East
107	H01	Hordeum spontaneum	‘wild H. spontaneum’	-				Turkey	72 km SE from Türkoğlu	800	37.3294	37.2747	107	0.0049	0.9824	0.0127	Turkey	0	0	0	0	1	0	SE-Turkey	Turkey1
108	H02	Hordeum spontaneum	‘wild H. spontaneum’	-				Turkey	32.9 km E from Antakya	150	36.2475	36.5247	108	0.6459	0.3131	0.041	West	0	0	0	0	0	1	S-Turkey	West1
109	H03	Hordeum spontaneum	‘wild H. spontaneum’	FT458				Turkey	48.7 km N Şanlıurfa to Siverek	780	37.4933	38.8767	109	0.9663	0.0257	0.008	West	0	0	0	0	1	0	SE-Turkey	West1
110	H04	Hordeum spontaneum	‘wild H. spontaneum’	FT739				Turkey	6.3 km N from Karabahçe (42.9 km W from Diyarbakır to Siverek)	1070	37.8392	39.7231	110	0.0135	0.9646	0.0219	Turkey	0	0	0	0	1	0	SE-Turkey	Turkey1
111	H05	Hordeum spontaneum	‘wild H. spontaneum’	FT470				Turkey	67.9 km W from Midyat to Mardin	880	37.3319	40.7714	111	0.0079	0.6398	0.3524	Turkey	0	0	0	0	1	0	SE-Turkey	Turkey1
112	H06	Hordeum spontaneum	‘wild H. spontaneum’	FT744				Turkey	13.5 km SW from Besni to Araban	910	37.6583	37.7867	112	0.0048	0.7638	0.2314	Turkey	0	0	0	0	1	0	SE-Turkey	Turkey1
113	H07	Hordeum spontaneum	‘wild H. spontaneum’	-				Turkey	27.6 km SW from Karacadağ (69.6 km SW from Karabahçe)	950	37.6278	39.5611	113	0.0059	0.2264	0.7677	East	0	0	0	0	1	0	SE-Turkey	?
114	H09	Hordeum spontaneum	‘wild H. spontaneum’	-				Turkey	4 km SE from Musabeyli to Kilis	630	36.8661	36.9519	114	0.2034	0.7915	0.0051	Turkey	0	0	0	0	0	1	S-Turkey	Turkey2
115	H11	Hordeum spontaneum	‘wild H. spontaneum’	-				Turkey	30 km NE from Kilis to Gazentep	690	36.9125	37.0269	115	0.2024	0.7936	0.0041	Turkey	0	0	0	0	0	1	S-Turkey	Turkey2
116	H12	Hordeum spontaneum	‘wild H. spontaneum’	FT760				Turkey	Şanlıurfa; Ceylanpınar-yiranşehir road	490	37.1339	39.8408	116	0.0052	0.0217	0.9731	East	0	0	0	0.61074	0.38926	0	East	East
117	ICB181399	Hordeum spontaneum	‘wild H. spontaneum’	FT892				Jordan	Irbid, Anjarah,		32.5556	35.85	117	0.9918	0.004	0.0042	West	0.02222	0.91074	0.06704	0	0	0	N-Levant	West2
118	MR01_1	Hordeum spontaneum	‘wild H. spontaneum’	-				Greece	Rhodos, Stegna, Wegrand am Ort		36.21	28.14	118	0.9781	0.0106	0.0113	West	0	1	0	0	0	0	N-Levant	West1
119	MR01_2	Hordeum spontaneum	‘wild H. spontaneum’	-				Greece	Rhodos, Stegna, Wegrand am Ort		36.21	28.14	119	0.9845	0.0106	0.0049	West	0	1	0	0	0	0	N-Levant	West1
120	MR01_3	Hordeum spontaneum	‘wild H. spontaneum’	-				Greece	Rhodos, Stegna, Wegrand am Ort		36.21	28.14	120	0.978	0.0107	0.0113	West	0	1	0	0	0	0	N-Levant	West1
121	SJ050B	Hordeum spontaneum	‘wild H. spontaneum’	FT884				Tadschikistan	W von Dushanbe, Richtung Tula	1075	38.6192	68.615	121	0.0087	0.0143	0.977	East	0	0	0	1	0	0	East	East
122	SJ051	Hordeum spontaneum	‘wild H. spontaneum’	FT885				Tadschikistan	W von Dushanbe, Richtung Tula	1075	38.624	68.6135	122	0.0087	0.0144	0.9769	East	0	0	0	1	0	0	East	East
123	SJ054B	Hordeum spontaneum	‘wild H. spontaneum’	FT886				Tadschikistan	am Shar-Shar-Tunnel, Nähe Nurek-Stausee	1107	38.3422	69.2394	123	0.2053	0.0114	0.7833	East	0	0	0	1	0	0	East	East
124	232	Hordeum spontaneum	‘genebank H. spontaneum’	FT232				Iraq	Mosul, Jebel Sinjar Karsi	1020	36.4167	41.65	124													0.173356	0.0766778	0.749989	East
125	242	Hordeum spontaneum	‘genebank H. spontaneum’	FT242				Iran	Markazi, Arak town, Sherodi Street between train station and city center	1600	34.0833	49.8	125													0.0430111	0.0525667	0.904433	East
126	247	Hordeum spontaneum	‘genebank H. spontaneum’	FT247				Iran	Khaken river, W 20 km, dry river bed	120	32.55	48.8167	126													0.889867	0.0537333	0.0564222	West	X
127	248	Hordeum spontaneum	‘genebank H. spontaneum’	FT248				Iran	Khuzestan, Ahwas to Dezful, 45 Km	40	31.6759	48.5792	127													0.335589	0.0612222	0.603211	East
128	270	Hordeum spontaneum	‘genebank H. spontaneum’	FT270				Syria	Damascus, Awajan, 13 km N Domier.	655	33.6542	36.8361	128													0.525367	0.431033	0.0436111	WestTurkey	H
129	273	Hordeum spontaneum	‘genebank H. spontaneum’	FT273				Syria	Hama, higway between Hama and Homs, 25km from Hama; 2 Km before Rastan.	300	34.935	36.7367	129													0.704833	0.201289	0.0938667	West
130	274	Hordeum spontaneum	‘genebank H. spontaneum’	FT274				Lebanon	Saida, 15 Km S saida to Nbatiye, near Saksaniye.	170	33.45	35.3167	130													0.676233	0.158356	0.165389	West
131	276	Hordeum spontaneum	‘genebank H. spontaneum’	FT276				Jordan	Irbid, road from Kafr Asad to North Schuneh Wadi El Arab.	30	32.5833	35.6667	131													0.817922	0.115456	0.0666333	West
132	356	Hordeum spontaneum	‘genebank H. spontaneum’	FT356				Lybia	15 Km O von Täknis an dre Strasse nach Marwah, 4 Km N der Haupt Strasse	450	32.4833	21.1208	132													0.612311	0.306044	0.0816333	West
133	357	Hordeum spontaneum	‘genebank H. spontaneum’	FT357				Lybia	Lybia, Al Bayda, within the city on road border, FK 2067	590	32.7667	21.7167	133													0.802356	0.1175	0.0801222	West
134	358	Hordeum spontaneum	‘genebank H. spontaneum’	FT358				Lybia	Lybia, Al Marj, Taknis, 45 km S to Kharuba, FK 938		32.0908	21.3271	134													0.570278	0.270733	0.158978	WestTurkey	H
135	362	Hordeum spontaneum	‘genebank H. spontaneum’	FT362				Cyprus	Cyprus Arthallassa		35.1458	33.4	135													0.711144	0.0844778	0.204367	West
136	363	Hordeum spontaneum	‘genebank H. spontaneum’	FT363				Cyprus	Cyprus, Capo Greco		34.9833	34.0167	136													0.818167	0.108244	0.0736222	West
137	380	Hordeum spontaneum	‘genebank H. spontaneum’	FT380				Egypt	Wadi Habs, 15 Km W Matruh		31.35	27.2333	137													0.434956	0.412144	0.152911	WestTurkey	H
138	512	Hordeum spontaneum	‘genebank H. spontaneum’	FT512				Syria	Syria, 10km N Lattakia on Kanjara-Kasab road	20	35.6056	35.8208	138													0.2213	0.728056	0.0506333	Turkey
139	583	Hordeum spontaneum	‘genebank H. spontaneum’	FT583				Syria	Al Hasakah, 83 km from Al Hasakah; on Kamishly Aleppo road		37.0378	41.2156	139													0.0480889	0.0346667	0.917256	East
140	584	Hordeum spontaneum	‘genebank H. spontaneum’	FT584				Syria	Al Hasakah, A Tall 3 km S of the road to Darbasiyah 47km from Ra's al 'Ayn		36.9669	40.4975	140													0.112333	0.0406333	0.847	East
141	590	Hordeum spontaneum	‘genebank H. spontaneum’	FT590				Syria	Hama, 4 km SW of Bsirin	340	35.0133	36.7025	141													0.551156	0.366644	0.0822111	WestTurkey	H
142	613	Hordeum spontaneum	‘genebank H. spontaneum’	FT613				Iran	Masjed-Suleiman to Shushtar and Dezful, 26 km	600	32.55	49.83	142													0.378689	0.0700444	0.551244	EastWest	H
143	616	Hordeum spontaneum	‘genebank H. spontaneum’	FT616				Iran	Susa, 118 km from Ahwaz	110	32.1892	48.2578	143													0.118167	0.1287	0.753156	East
144	618	Hordeum spontaneum	‘genebank H. spontaneum’	FT618				Iran	Kordestan, Farm Hoseyn Abad, 116 Km	120	36.2667	47.7667	144													0.222533	0.0904444	0.687022	East
145	628	Hordeum spontaneum	‘genebank H. spontaneum’	FT628				Syria	Sweida, 115 Km to bosra from Seida.	800	32.5964	36.3789	145													0.697856	0.0825889	0.219556	West
146	630	Hordeum spontaneum	‘genebank H. spontaneum’	FT630				Lebanon	Rachaiya, Biader El Adas, below Sultan ya'akoup village on the hill.	1150	33.4667	35.8667	146													0.7942	0.129967	0.0758333	West
147	631	Hordeum spontaneum	‘genebank H. spontaneum’	FT631				Lebanon	Baalbek, Baalabek, 1 Km before Talia, on the road from Zahle.	1050	33.9333	36.1	147													0.791711	0.118422	0.0898667	West
148	632	Hordeum spontaneum	‘genebank H. spontaneum’	FT632				Syria	Al Hasska, 11 Km E Roumelan road to Malkie.	560	37.0778	42.0706	148													0.112311	0.0405889	0.847089	East
149	660	Hordeum spontaneum	‘genebank H. spontaneum’	FT660				Iran	Azerbayjan West Mahabad	1300	36.75	45.7	149													0.190989	0.103089	0.705922	East
150	673	Hordeum spontaneum	‘genebank H. spontaneum’	FT673				Lebanon	Hasbaiya, 2 Km from Ain Ata, on road to TfeIran	1250	33.4333	35.75	150													0.872556	0.0800556	0.0473889	West
151	PI212305_1	Hordeum spontaneum	‘genebank H. spontaneum’	FT278				Afghanistan	Jowzjan, Shibarghan, Mazar-i-Sharif	427	36.667	65.754	151													0.195644	0.115489	0.6889	East
152	PI212305_2	Hordeum spontaneum	‘genebank H. spontaneum’					Afghanistan	Jowzjan, Shibarghan, Mazar-i-Sharif	427	36.667	65.754	152													0.0417333	0.420289	0.537967	EastTurkey	H
153	PI212305_3	Hordeum spontaneum	‘genebank H. spontaneum’					Afghanistan	Jowzjan, Shibarghan, Mazar-i-Sharif	427	36.667	65.754	153													0.157167	0.166667	0.676133	East
154	PI212305_4	Hordeum spontaneum	‘genebank H. spontaneum’					Afghanistan	Jowzjan, Shibarghan, Mazar-i-Sharif	427	36.667	65.754	154													0.156756	0.166844	0.676411	East
155	PI212305_5	Hordeum spontaneum	‘genebank H. spontaneum’					Afghanistan	Jowzjan, Shibarghan, Mazar-i-Sharif	427	36.667	65.754	155													0.196433	0.169156	0.634378	East
156	PI212305_EMBL	Hordeum spontaneum	‘genebank H. spontaneum’					Afghanistan	Jowzjan, Shibarghan, Mazar-i-Sharif	427	36.667	65.754	156													0.0535	0.184656	0.761856	East
157	PI212306_1	Hordeum spontaneum	‘genebank H. spontaneum’	-				Afghanistan	Faryab, 50 mi. southwest of Maimana, Maimana Province	909	35.733	63.983	157													0.253311	0.126811	0.619844	East
158	PI212306_2	Hordeum spontaneum	‘genebank H. spontaneum’	-				Afghanistan	Faryab, 50 mi. southwest of Maimana, Maimana Province	909	35.733	63.983	158													0.1622	0.121622	0.716167	East
159	PI212306_3	Hordeum spontaneum	‘genebank H. spontaneum’	-				Afghanistan	Faryab, 50 mi. southwest of Maimana, Maimana Province	909	35.733	63.983	159													0.253389	0.126633	0.619978	East
160	PI212306_4	Hordeum spontaneum	‘genebank H. spontaneum’	-				Afghanistan	Faryab, 50 mi. southwest of Maimana, Maimana Province	909	35.733	63.983	160													0.253489	0.126544	0.619978	East
161	PI212306_5	Hordeum spontaneum	‘genebank H. spontaneum’	-				Afghanistan	Faryab, 50 mi. southwest of Maimana, Maimana Province	909	35.733	63.983	161													0.253078	0.126767	0.620178	East
162	PI212306_EMBL	Hordeum spontaneum	‘genebank H. spontaneum’	-				Afghanistan	Faryab, 50 mi. southwest of Maimana, Maimana Province	909	35.733	63.983	162													0.371967	0.134933	0.493111	EastWest	H
163	PI219796_1	Hordeum spontaneum	‘genebank H. spontaneum’	FT229; FT515				Iraq	Arbil, 4 km west of Salahadin	915	36.4	44.15	163													0.327489	0.0757222	0.596789	East
164	PI219796_2	Hordeum spontaneum	‘genebank H. spontaneum’					Iraq	Arbil, 4 km west of Salahadin	915	36.4	44.15	164													0.327789	0.0755778	0.596633	East
165	PI219796_3	Hordeum spontaneum	‘genebank H. spontaneum’					Iraq	Arbil, 4 km west of Salahadin	915	36.4	44.15	165													0.328044	0.0756444	0.596289	East
166	PI219796_4	Hordeum spontaneum	‘genebank H. spontaneum’					Iraq	Arbil, 4 km west of Salahadin	915	36.4	44.15	166													0.327667	0.0754889	0.596811	East
167	PI219796_5	Hordeum spontaneum	‘genebank H. spontaneum’					Iraq	Arbil, 4 km west of Salahadin	915	36.4	44.15	167													0.327778	0.0755778	0.596633	East
168	PI219796_EMBL	Hordeum spontaneum	‘genebank H. spontaneum’					Iraq	Arbil, 4 km west of Salahadin	915	36.4	44.15	168													0.560222	0.0921667	0.347589	WestEast	H
169	PI220341_1	Hordeum spontaneum	‘genebank H. spontaneum’	FT279				Afghanistan	Afghanistan, Baghlan, Kataghan	610	35.75	69	169													0.0560111	0.0395222	0.904444	East
170	PI220341_2	Hordeum spontaneum	‘genebank H. spontaneum’					Afghanistan	Afghanistan, Baghlan, Kataghan	610	35.75	69	170													0.0561333	0.0395667	0.904289	East
171	PI220341_279	Hordeum spontaneum	‘genebank H. spontaneum’	FT279				Afghanistan	Afghanistan, Baghlan, Kataghan	610	35.75	69	285													0.0465556	0.0401	0.913367	East
172	PI220341_3	Hordeum spontaneum	‘genebank H. spontaneum’					Afghanistan	Afghanistan, Baghlan, Kataghan	610	35.75	69	171													0.0562	0.0394889	0.904278	East
173	PI220341_4	Hordeum spontaneum	‘genebank H. spontaneum’					Afghanistan	Afghanistan, Baghlan, Kataghan	610	35.75	69	172													0.0449444	0.0373222	0.917722	East
174	PI220341_5	Hordeum spontaneum	‘genebank H. spontaneum’					Afghanistan	Afghanistan, Baghlan, Kataghan	610	35.75	69	173													0.0562556	0.0394556	0.904278	East
175	PI220523_1	Hordeum spontaneum	‘genebank H. spontaneum’	FT516				Afghanistan	Faryab, Andkhui, Maimana	366	36.953	65.124	175													0.260811	0.175944	0.563222	EastWest	H
176	PI220523_2	Hordeum spontaneum	‘genebank H. spontaneum’					Afghanistan	Faryab, Andkhui, Maimana	366	36.953	65.124	176													0.260889	0.176356	0.562744	EastWest	H
177	PI220523_3	Hordeum spontaneum	‘genebank H. spontaneum’					Afghanistan	Faryab, Andkhui, Maimana	366	36.953	65.124	177													0.260889	0.176089	0.563	EastWest	H
178	PI220523_4	Hordeum spontaneum	‘genebank H. spontaneum’					Afghanistan	Faryab, Andkhui, Maimana	366	36.953	65.124	178													0.260833	0.175989	0.563178	EastWest	H
179	PI220523_5	Hordeum spontaneum	‘genebank H. spontaneum’					Afghanistan	Faryab, Andkhui, Maimana	366	36.953	65.124	179													0.260911	0.176089	0.563	EastWest	H
180	PI220523_EMBL	Hordeum spontaneum	‘genebank H. spontaneum’					Afghanistan	Faryab, Andkhui, Maimana	366	36.953	65.124	180													0.260756	0.176044	0.563211	EastWest	H
181	PI227019_1	Hordeum spontaneum	‘genebank H. spontaneum’	FT235				Iran	Khuzestan, 15 Mi S Shushtar on rocky slope	244	31.85	48.9	181													0.359767	0.0798556	0.5604	EastWest	H
182	PI227019_2	Hordeum spontaneum	‘genebank H. spontaneum’					Iran	Khuzestan, 15 Mi S Shushtar on rocky slope	244	31.85	48.9	182													0.266067	0.0848	0.649122	East
183	PI227019_235	Hordeum spontaneum	‘genebank H. spontaneum’	FT235				Iran	Khuzestan, 15 Mi S Shushtar on rocky slope	244	31.85	48.9	284													0.323933	0.155733	0.520344	EastWest	H
184	PI227019_3	Hordeum spontaneum	‘genebank H. spontaneum’					Iran	Khuzestan, 15 Mi S Shushtar on rocky slope	244	31.85	48.9	183													0.265733	0.0847556	0.649511	East
185	PI227019_4	Hordeum spontaneum	‘genebank H. spontaneum’					Iran	Khuzestan, 15 Mi S Shushtar on rocky slope	244	31.85	48.9	184													0.266056	0.0847889	0.649167	East
186	PI227019_5	Hordeum spontaneum	‘genebank H. spontaneum’					Iran	Khuzestan, 15 Mi S Shushtar on rocky slope	244	31.85	48.9	185													0.265722	0.0847889	0.649489	East
187	PI236388_EMBL	Hordeum spontaneum	‘genebank H. spontaneum’	FT563				Syria	Syria, Dimashq, Yarmouk Valley	694	33.483	36.317	186													0.6874	0.0985222	0.214089	West
188	PI244779_1	Hordeum spontaneum	‘genebank H. spontaneum’	-				Iran	Mahabad, Rezaiyeh	1359	36.75	45.7167	188													0.4084	0.0681	0.523456	EastWest	H
189	PI244779_2	Hordeum spontaneum	‘genebank H. spontaneum’	-				Iran	Mahabad, Rezaiyeh	1359	36.75	45.7167	189													0.394478	0.0744111	0.531122	EastWest	H
190	PI244779_3	Hordeum spontaneum	‘genebank H. spontaneum’	-				Iran	Mahabad, Rezaiyeh	1359	36.75	45.7167	190													0.408411	0.0681	0.5235	EastWest	H
191	PI244779_4	Hordeum spontaneum	‘genebank H. spontaneum’	-				Iran	Mahabad, Rezaiyeh	1359	36.75	45.7167	191													0.394167	0.0746556	0.531178	EastWest	H
192	PI244779_5	Hordeum spontaneum	‘genebank H. spontaneum’	-				Iran	Mahabad, Rezaiyeh	1359	36.75	45.7167	192													0.408744	0.0679333	0.523322	EastWest	H
193	PI244779_564	Hordeum spontaneum	‘genebank H. spontaneum’	FT564				Iran	West Azerbaijan, Mahabad, Rezaiyeh	1359	36.75	45.717	283													0.861211	0.0778444	0.0609444	West	X
194	PI245740 /D10	Hordeum spontaneum	‘genebank H. spontaneum’	FT565				Turkey	Urfa, Ceylanpinar	365	36.85	40.0333	194													0.0480444	0.0345222	0.917433	East
195	PI249983_236	Hordeum spontaneum	‘genebank H. spontaneum’	FT236				Iran	Khuzestan, along Ahvaz-Dizful road, via Shush & Andimeshk	63	31.5	48.8	282													0.543056	0.177556	0.279389	WestEast	H
196	PI253933_1	Hordeum spontaneum	‘genebank H. spontaneum’	FT283				Iraq	Arbil, Salahudin, 127 km east of Mosu	979	36.4	44.2	195													0.036	0.0314222	0.932567	East
197	PI253933_2	Hordeum spontaneum	‘genebank H. spontaneum’					Iraq	Arbil, Salahudin, 127 km east of Mosu	979	36.4	44.2	196													0.0359667	0.0314667	0.932544	East
198	PI253933_3	Hordeum spontaneum	‘genebank H. spontaneum’					Iraq	Arbil, Salahudin, 127 km east of Mosu	979	36.4	44.2	197													0.0359222	0.0314444	0.932633	East
199	PI253933_4	Hordeum spontaneum	‘genebank H. spontaneum’					Iraq	Arbil, Salahudin, 127 km east of Mosu	979	36.4	44.2	198													0.0359667	0.0314222	0.932611	East
200	PI253933_5	Hordeum spontaneum	‘genebank H. spontaneum’					Iraq	Arbil, Salahudin, 127 km east of Mosu	979	36.4	44.2	199													0.0359667	0.0314889	0.932544	East
201	PI253933_EMBL	Hordeum spontaneum	‘genebank H. spontaneum’					Iraq	Arbil, Salahudin, 127 km east of Mosu	979	36.4	44.2	200													0.0353556	0.0306778	0.933944	East
202	PI254894_1	Hordeum spontaneum	‘genebank H. spontaneum’	FT230; FT637				Iraq	As Sulaymaniyah, 58 Km S Arbat (Arbet)	552	35.0333	45.7167	202													0.410211	0.229722	0.360078	WestEastTurkey	H
203	PI254894_2	Hordeum spontaneum	‘genebank H. spontaneum’					Iraq	As Sulaymaniyah, 58 Km S Arbat (Arbet)	552	35.0333	45.7167	203													0.531056	0.134467	0.334478	WestEast	H
204	PI254894_230	Hordeum spontaneum	‘genebank H. spontaneum’	FT230				Iraq	As Sulaymaniyah, 58 Km S Arbat (Arbet)	552	35.0333	45.7167	280													0.8113	0.0857889	0.102933	West	X
205	PI254894_3	Hordeum spontaneum	‘genebank H. spontaneum’					Iraq	As Sulaymaniyah, 58 Km S Arbat (Arbet)	552	35.0333	45.7167	204													0.386267	0.308711	0.305033	WestEastTurkey	H
206	PI254894_4	Hordeum spontaneum	‘genebank H. spontaneum’					Iraq	As Sulaymaniyah, 58 Km S Arbat (Arbet)	552	35.0333	45.7167	205													0.272033	0.305878	0.422078	EastTurkeyWest	H
207	PI254894_5	Hordeum spontaneum	‘genebank H. spontaneum’					Iraq	As Sulaymaniyah, 58 Km S Arbat (Arbet)	552	35.0333	45.7167	206													0.404256	0.194844	0.400889	EastWest	H
208	PI254894_637	Hordeum spontaneum	‘genebank H. spontaneum’	FT637				Iraq	As Sulaymaniyah, 58 Km S Arbil	552	35.0333	45.7167	279													0.358367	0.170667	0.470967	EastWest	H
209	PI254894_EMBL	Hordeum spontaneum	‘genebank H. spontaneum’	FT230; FT637				Iraq	Sulaymaniyah, 58 km south of Arbet	552	35.0333	45.7167	281													0.367378	0.158411	0.4742	EastWest	H
210	PI268242_1	Hordeum spontaneum	‘genebank H. spontaneum’	FT284				Iran	Kerman, American Hospital Compound, Kerman	1762	30.283	57.083	208													0.0518111	0.3062	0.641944	East
211	PI268242_2	Hordeum spontaneum	‘genebank H. spontaneum’					Iran	Kerman, American Hospital Compound, Kerman	1762	30.283	57.083	209													0.250567	0.253322	0.496111	EastTurkeyWest	H
212	PI268242_3	Hordeum spontaneum	‘genebank H. spontaneum’					Iran	Kerman, American Hospital Compound, Kerman	1762	30.283	57.083	210													0.0559556	0.203367	0.740678	East
213	PI268242_4	Hordeum spontaneum	‘genebank H. spontaneum’					Iran	Kerman, American Hospital Compound, Kerman	1762	30.283	57.083	211													0.0435111	0.0738	0.8827	East
214	PI268242_5	Hordeum spontaneum	‘genebank H. spontaneum’					Iran	Kerman, American Hospital Compound, Kerman	1762	30.283	57.083	212													0.0555	0.112822	0.831678	East
215	PI268242_EMBL	Hordeum spontaneum	‘genebank H. spontaneum’					Iran	Kerman, American Hospital Compound, Kerman	1762	30.283	57.083	213													0.0620333	0.1783	0.759667	East
216	PI268243_1	Hordeum spontaneum	‘genebank H. spontaneum’	FT237				Iran	35 km south of Ilam. Habitat: rocky slope	981	33.55	46.2167	215													0.7985	0.117489	0.084	West	X
217	PI268243_2	Hordeum spontaneum	‘genebank H. spontaneum’					Iran	35 km south of Ilam. Habitat: rocky slope	981	33.55	46.2167	216													0.6745	0.120822	0.204678	West	X
218	PI268243_237	Hordeum spontaneum	‘genebank H. spontaneum’	FT237				Iran	Loreson, 35 Km S of Ilam on rocky slope	981	33.5	48.45	278													0.0437667	0.0736222	0.882578	East
219	PI268243_3	Hordeum spontaneum	‘genebank H. spontaneum’					Iran	35 km south of Ilam. Habitat: rocky slope	981	33.55	46.2167	217													0.798556	0.1175	0.0839222	West	X
220	PI293402_1	Hordeum spontaneum	‘genebank H. spontaneum’	FT566				Turkmenistan	Balkan, Koshtemir	835	38.417	56.683	219													0.316456	0.0716667	0.611889	East
221	PI293402_2	Hordeum spontaneum	‘genebank H. spontaneum’					Turkmenistan	Balkan, Koshtemir	835	38.417	56.683	220													0.316489	0.0716444	0.611867	East
222	PI293402_3	Hordeum spontaneum	‘genebank H. spontaneum’					Turkmenistan	Balkan, Koshtemir	835	38.417	56.683	221													0.316522	0.0716	0.611911	East
223	PI293402_4	Hordeum spontaneum	‘genebank H. spontaneum’					Turkmenistan	Balkan, Koshtemir	835	38.417	56.683	222													0.316211	0.0716778	0.612111	East
224	PI293402_5	Hordeum spontaneum	‘genebank H. spontaneum’					Turkmenistan	Balkan, Koshtemir	835	38.417	56.683	223													0.316356	0.0716778	0.611956	East
225	PI293402_EMBL	Hordeum spontaneum	‘genebank H. spontaneum’	FT566				Turkmenistan	Balkan, Koshtemir	835	38.417	56.683	277													0.0372667	0.0534444	0.909289	East
226	PI293409_1	Hordeum spontaneum	‘genebank H. spontaneum’	FT567				Turkmenistan	Lebap, Chandyr	171	41.05	61.8833	224													0.0541556	0.0955889	0.850256	East
227	PI293409_2	Hordeum spontaneum	‘genebank H. spontaneum’					Turkmenistan	Lebap, Chandyr	171	41.05	61.8833	225													0.0542444	0.0955556	0.850189	East
228	PI293409_3	Hordeum spontaneum	‘genebank H. spontaneum’					Turkmenistan	Lebap, Chandyr	171	41.05	61.8833	226													0.0541333	0.0954333	0.850433	East
229	PI293409_EMBL	Hordeum spontaneum	‘genebank H. spontaneum’					Turkmenistan	Lebap, Chandyr	171	41.05	61.8833	227													0.0541333	0.0955111	0.850333	East
230	PI293411_1	Hordeum spontaneum	‘genebank H. spontaneum’	-				Tajikistan	Qurghonteppa, Teshrabad (Tash Rabat)	716	37.8364	68.7803	228													0.121489	0.0359333	0.842544	East
231	PI293411_2	Hordeum spontaneum	‘genebank H. spontaneum’	-				Tajikistan	Qurghonteppa, Teshrabad (Tash Rabat)	716	37.8364	68.7803	229													0.121467	0.0360111	0.842522	East
232	PI293411_3	Hordeum spontaneum	‘genebank H. spontaneum’	-				Tajikistan	Qurghonteppa, Teshrabad (Tash Rabat)	716	37.8364	68.7803	230													0.1213	0.0359667	0.842711	East
233	PI293411_4	Hordeum spontaneum	‘genebank H. spontaneum’	-				Tajikistan	Qurghonteppa, Teshrabad (Tash Rabat)	716	37.8364	68.7803	231													0.121333	0.0360111	0.842667	East
234	PI293411_5	Hordeum spontaneum	‘genebank H. spontaneum’	-				Tajikistan	Qurghonteppa, Teshrabad (Tash Rabat)	716	37.8364	68.7803	232													0.121322	0.0359556	0.842722	East
235	PI293411_EMBL	Hordeum spontaneum	‘genebank H. spontaneum’	-				Tajikistan	Qurghonteppa, Teshrabad (Tash Rabat)	716	37.8364	68.7803	233													0.179811	0.0393667	0.780833	East
236	PI296926_EMBL	Hordeum spontaneum	‘genebank H. spontaneum’	-				Israel	Kinneret	195	32.711	35.566	234													0.779944	0.107811	0.112244	West
237	PI366446_1	Hordeum spontaneum	‘genebank H. spontaneum’	FT568				Afghanistan	Herat, Hot springs 16 km north of Obeh dry hillside	1707	34.5	63.183	235													0.0616333	0.0775111	0.860889	East
238	PI366446_2	Hordeum spontaneum	‘genebank H. spontaneum’					Afghanistan	Herat, Hot springs 16 km north of Obeh dry hillside	1707	34.5	63.183	236													0.0613444	0.0777111	0.860933	East
239	PI366446_3	Hordeum spontaneum	‘genebank H. spontaneum’					Afghanistan	Herat, Hot springs 16 km north of Obeh dry hillside	1707	34.5	63.183	237													0.0613333	0.0775111	0.861167	East
240	PI366446_4	Hordeum spontaneum	‘genebank H. spontaneum’					Afghanistan	Herat, Hot springs 16 km north of Obeh dry hillside	1707	34.5	63.183	238													0.0613889	0.0774556	0.861178	East
241	PI366446_5	Hordeum spontaneum	‘genebank H. spontaneum’					Afghanistan	Herat, Hot springs 16 km north of Obeh dry hillside	1707	34.5	63.183	239													0.0614111	0.0777111	0.860867	East
242	PI366446_EMBL	Hordeum spontaneum	‘genebank H. spontaneum’					Afghanistan	Herat, Hot springs 16 km north of Obeh dry hillside	1707	34.5	63.183	240													0.0615333	0.0774778	0.860967	East
243	PI401369_1	Hordeum spontaneum	‘genebank H. spontaneum’	FT332				Iran	Near camp of Dez watershed project.	1900	33.8167	48.1833	241													0.0629	0.0559889	0.881122	East
244	PI401369_2	Hordeum spontaneum	‘genebank H. spontaneum’					Iran	Near camp of Dez watershed project.	1900	33.8167	48.1833	242													0.0627	0.0560444	0.881244	East
245	PI401369_3	Hordeum spontaneum	‘genebank H. spontaneum’					Iran	Near camp of Dez watershed project.	1900	33.8167	48.1833	243													0.0524778	0.0654778	0.882056	East
246	PI401369_332	Hordeum spontaneum	‘genebank H. spontaneum’	FT332				Iran	Lorestan, Near Camp, of Dez Watershed Project	1900	33.8167	48.1833	276													0.0418556	0.0439222	0.914233	East
247	PI401369_4	Hordeum spontaneum	‘genebank H. spontaneum’					Iran	Near camp of Dez watershed project.	1900	33.8167	48.1833	244													0.0627667	0.0560778	0.881122	East
248	PI401370_1	Hordeum spontaneum	‘genebank H. spontaneum’	FT333				Iran	Khorasan, Delbaran, small village 60 km from Mashad, toward Sabsevar	1400	35.983	59.483	245													0.186389	0.0924222	0.721211	East
249	PI401370_2	Hordeum spontaneum	‘genebank H. spontaneum’					Iran	Khorasan, Delbaran, small village 60 km from Mashad, toward Sabsevar	1400	35.983	59.483	246													0.186356	0.0925111	0.721122	East
250	PI401370_3	Hordeum spontaneum	‘genebank H. spontaneum’					Iran	Khorasan, Delbaran, small village 60 km from Mashad, toward Sabsevar	1400	35.983	59.483	247													0.186533	0.0925444	0.720911	East
251	PI401370_4	Hordeum spontaneum	‘genebank H. spontaneum’					Iran	Khorasan, Delbaran, small village 60 km from Mashad, toward Sabsevar	1400	35.983	59.483	248													0.186489	0.0925444	0.720967	East
252	PI401370_5	Hordeum spontaneum	‘genebank H. spontaneum’					Iran	Khorasan, Delbaran, small village 60 km from Mashad, toward Sabsevar	1400	35.983	59.483	249													0.186222	0.0925	0.721267	East
253	PI401370_EMBL	Hordeum spontaneum	‘genebank H. spontaneum’					Iran	Khorasan, Delbaran, small village 60 km from Mashad, toward Sabsevar	1400	35.983	59.483	250													0.186244	0.0924333	0.721344	East
254	PI401371_1	Hordeum spontaneum	‘genebank H. spontaneum’	FT569				Iran	Bakhtaran, Bisotoun wildlife protected region, 40 km N of Kermanshah	1600	34.617	46.95	251													0.673789	0.0668889	0.259344	West	X
255	PI401371_2	Hordeum spontaneum	‘genebank H. spontaneum’					Iran	Bakhtaran, Bisotoun wildlife protected region, 40 km N of Kermanshah	1600	34.617	46.95	252													0.673656	0.0668556	0.259478	West	X
256	PI401371_3	Hordeum spontaneum	‘genebank H. spontaneum’					Iran	Bakhtaran, Bisotoun wildlife protected region, 40 km N of Kermanshah	1600	34.617	46.95	253													0.673811	0.0669222	0.259267	West	X
257	PI401371_4	Hordeum spontaneum	‘genebank H. spontaneum’					Iran	Bakhtaran, Bisotoun wildlife protected region, 40 km N of Kermanshah	1600	34.617	46.95	254													0.673856	0.0668111	0.259322	West	X
258	PI401371_5	Hordeum spontaneum	‘genebank H. spontaneum’					Iran	Bakhtaran, Bisotoun wildlife protected region, 40 km N of Kermanshah	1600	34.617	46.95	255													0.6737	0.0668889	0.259422	West	X
259	PI401371_EMBL	Hordeum spontaneum	‘genebank H. spontaneum’					Iran	Bakhtaran, Bisotoun wildlife protected region, 40 km N of Kermanshah	1600	34.617	46.95	256													0.225844	0.105067	0.669111	East
260	PI406276_EMBL	Hordeum spontaneum	‘genebank H. spontaneum’	-				Israel	HaMakhtesh HaGadol, Negev Mountains	371	30.933	34.983	257													0.733878	0.1001	0.166011	West
261	PI420911_EMBL	Hordeum spontaneum	‘genebank H. spontaneum’	FT570				Jordan	5 km north of Salt	795	32.083	35.7167	258													0.535844	0.374744	0.0894	WestTurkey	H
262	PI420913_EMBL	Hordeum spontaneum	‘genebank H. spontaneum’	FT571				Jordan	3 km east of Um Queis	309	32.65	35.717	259													0.681711	0.278689	0.0395889	West
263	PI420916_EMBL	Hordeum spontaneum	‘genebank H. spontaneum’	-				Jordan	King's Highway, 25 km south from mosque in Tafila	1456	30.667	35.633	275													0.665344	0.210656	0.123989	West
264	PI466460_EMBL	Hordeum spontaneum	‘genebank H. spontaneum’	-				Israel	Rosh Pinna	713	32.967	35.533	274													0.717689	0.120667	0.161633	West
265	PI531851_EMBL	Hordeum spontaneum	‘genebank H. spontaneum’	FT340				Israel	Ruhama, northern Negev	154	31.5	34.7	262													0.824767	0.0865	0.0887333	West
266	PI531853_EMBL	Hordeum spontaneum	‘genebank H. spontaneum’	-				Israel	yizre'el, Samarian Mountains	101	32.563	35.322	273													0.910244	0.0513111	0.0384556	West
267	PI531857_EMBL	Hordeum spontaneum	‘genebank H. spontaneum’	-				Israel	Bet Hillel, Hula Valley	10	33.2044	35.6056	264													0.796333	0.115444	0.0882222	West
268	PI554426/ E10	Hordeum spontaneum	‘genebank H. spontaneum’	FT576				Turkey	Hakkari, 18 km southwest of Semdinli	1125	37.25	44.4833	265													0.394622	0.0744222	0.530967	EastWest	H
269	PI554426_253	Hordeum spontaneum	‘genebank H. spontaneum’	FT253				Turkey	Hakkari, 18 Km SW Semdini	1125	37.25	44.4833	272													0.855767	0.0753444	0.0688889	West	X
270	PI554428/ F10	Hordeum spontaneum	‘genebank H. spontaneum’	FT578				Turkey	Kars, 6 km north of Kars	1800	40.65	43.1	266													0.3943	0.0747444	0.530944	EastWest	H
271	PI559556/ G10	Hordeum spontaneum	‘genebank H. spontaneum’					Turkey	Urfa, 20.5 km north of Ceylanpinar	375	36.9833	39.9667	268													0.203656	0.0564	0.739933	East
272	PI559556_EMBL	Hordeum spontaneum	‘genebank H. spontaneum’	FT579				Turkey	Urfa, 20.5 km north of Ceylanpinar	375	36.983	39.967	267													0.203744	0.0563667	0.739889	East
273	PI560558/ H10	Hordeum spontaneum	‘genebank H. spontaneum’	FT580				Turkey	Siirt, North side of road, just over bridge on road to Eruh, S of Siirt, Billoris village area. Habitat: edge of Triticum field (hand sown), fine soil near riverbank (grazed)	560	37.8167	41.8667	269													0.0418	0.0320222	0.926156	East
274	PI560559/ A11	Hordeum spontaneum	‘genebank H. spontaneum’	FT581				Turkey	Siirt, 4.2km W of jct roads Diyarbakir-Siirt and Siirt-Bitlis. Habitat: Steep N facing slope, rocky, hard limestone conglomerate outcrops, heavily grazed with much bare ground	880	37.9667	41.7167	270													0.0287	0.0459556	0.925367	East
275	PI560559_EMBL	Hordeum spontaneum	‘genebank H. spontaneum’					Turkey	Siirt, 4.2km W of jct roads Diyarbakir-Siirt and Siirt-Bitlis. Habitat: Steep N facing slope, rocky, hard limestone conglomerate outcrops, heavily grazed with much bare ground	880	37.967	41.717	271													0.0287333	0.0459333	0.925322	East
276	793	Hordeum vulgare	cultivar	FT793	Dairokkaku	spring	6	Japan	Nagano		35.6839	139.774	400																		0.27727	0.08742	0.63531	East
277	794	Hordeum vulgare	cultivar	FT794	Senshutsu 18	spring	6	South Korea	KOR				401																		0.27722	0.08745	0.63531	East
278	558	Hordeum vulgare	landrace	FT558		winter	2	Syria	Al Hasakah, Ghorbet Alkoss, Hassake	430	36.783	40.683	357																		0.27713	0.08744	0.63542	East
279	388	Hordeum agriocrithon Åberg var. agriocrithon	agriocrithon	FT388		winter	6	China					320																		0.78654	0.10089	0.11257	West
280	Turkey08	Hordeum vulgare	cultivar	FT504	Hamidiye 85	spring	2	Turkey	Anatolian Agricultural Research Institute / Eskisehir	794	39.7767	30.5206	294																		0.631	0.26845	0.10057	West
281	Turkey25	Hordeum vulgare	cultivar	FT496	Yercil 147	spring	2	Turkey	Anatolian Agricultural Research Institute / Eskisehir	794	39° 46' 36N	30° 31' 14E	311																		0.60305	0.28823	0.10872	West
282	432	Hordeum vulgare	cultivar	FT432	116 Sigi	spring	2	Argentinia					344																		0.69288	0.19444	0.11268	West
283	706	Hordeum vulgare	cultivar	FT706	CARBONERA	spring	2	Spain	Iberian Peninsula?				365																		0.63096	0.2684	0.10062	West
284	765	Hordeum vulgare	cultivar	FT765	Plumage Archer	spring	2	Great Britain			51.5094	-0.118319	374																		0.77238	0.12862	0.09898	West
285	766	Hordeum vulgare	cultivar	FT766	Trumpf (Triumph)	spring	2	Germany					375																		0.60309	0.28826	0.10866	West
286	767	Hordeum vulgare	cultivar	FT767	Slovensky 802	spring	2	Czech Republic					376																		0.60325	0.2881	0.10866	West
287	770	Hordeum vulgare	cultivar	FT770	Granal	spring	2	Kazakhstan					379																		0.60271	0.28834	0.10896	West
288	781	Hordeum vulgare	cultivar	FT781	Novosadski 294 (NS 294)	spring	2	Yugoslayia					388																		0.66099	0.24261	0.09642	West
289	797	Hordeum vulgare	cultivar	FT797	Gobernadora	spring	2	Mexico			19.4194	-99.1456	404																		0.64244	0.22692	0.13064	West
290	799	Hordeum vulgare	cultivar	FT799	W 23833/2196 11	spring	2	Israel			31.7792	35.2236	406																		0.63553	0.23578	0.12868	West
291	807	Hordeum vulgare	cultivar	FT807	Barke	spring	2	Germany			52.5186	13.4081	411																		0.60274	0.2885	0.10872	West
292	D08	Hordeum vulgare	cultivar	FT426	Optic 1	spring	2	Germany					421																		0.65325	0.22783	0.1189	West
293	E08	Hordeum vulgare	cultivar	FT427	Barke	spring	2	Germany					422																		0.60329	0.28804	0.10866	West
294	F08	Hordeum vulgare	cultivar	FT593	Scarlett	spring	2	Germany	Saatzucht Breun, Germany		52.52	13.33	423																		0.60315	0.28808	0.10877	West
295	409	Hordeum vulgare	cultivar	FT409	LYALLPUR P(PUNJAB BARLEY)	spring	6	Pakistan			33.72	73.06	331																		0.66532	0.21202	0.12265	West
296	420	Hordeum vulgare	cultivar	FT420	Gelios	spring	6	Ukraine	Odessa				339																		0.6269	0.24508	0.128	West
297	791	Hordeum vulgare	cultivar	FT791	Mulan	spring	6	China	Manchuria		45.75	126.633	398																		0.63419	0.1392	0.22661	West
298	805	Hordeum vulgare	cultivar	FT805	Steptoe	spring	6	USA			38.895	-77.0367	409																		0.65753	0.24458	0.09791	West
299	806	Hordeum vulgare	cultivar	FT806	Morex	spring	6	USA			38.895	-77.0367	410																		0.60043	0.28982	0.10975	West
300	B08	Hordeum vulgare	cultivar	FT424	Morex	spring	6	USA			38.91	-77.02	417																		0.60044	0.29003	0.10953	West
301	C08	Hordeum vulgare	cultivar	FT425	Steptoe	spring	6	USA			38.91	-77.02	419																		0.65763	0.24448	0.09789	West
302	Turkey13	Hordeum vulgare	cultivar	-	Zafer 160	spring?	6	Turkey	Field Crops Central Research Institute / Ankara				299																		0.6072	0.21915	0.17365	West
303	Turkey27	Hordeum vulgare	cultivar	FT505	Sladoran	winter	2	Turkey	Thrace Agricultural Research Institute / Edirne	26	41.6744	26.5608	313																		0.64294	0.22672	0.13037	West
304	416	Hordeum vulgare	cultivar	FT416	Nudinka Heun	winter	2	Germany			52.5186	13.4081	336																		0.60064	0.28997	0.10939	West
305	428	Hordeum vulgare	cultivar	FT428	Ceb.Capa1	winter	2	Argentinia			-34.5997	-58.3819	341																		0.65048	0.22907	0.12042	West
306	429	Hordeum vulgare	cultivar	FT429	Ceb.Capa2	winter	2	Argentinia			-34.5997	-58.3819	342																		0.60663	0.25968	0.13369	West
307	438	Hordeum vulgare	cultivar	FT438	Tadmor	winter	2	Syria			33.5097	36.3092	345																		0.64345	0.12773	0.22883	West
308	704	Hordeum vulgare	cultivar	FT704	LOOSDORFER VOLLKORN	winter	2	Austria			48.2	16.32	364																		0.60318	0.28807	0.10877	West
309	771	Hordeum vulgare	cultivar	FT771	Nutans 115	winter	2	Armenia			40.1833	44.5167	380																		0.64282	0.22676	0.13037	West
310	798	Hordeum vulgare	cultivar	FT798	Libra	winter	2	Chile			-33.45	-70.6667	405																		0.62168	0.2673	0.11099	West
311	594	Hordeum vulgare	cultivar	FT594	Theresa	winter	6	France	Secobra Recherche, France		48.85	2.35	360																		0.66815	0.11232	0.21953	West
312	768	Hordeum vulgare	cultivar	FT768	Olli	winter	6	Finland			60.1667	24.9333	377																		0.6809	0.12718	0.19193	West
313	790	Hordeum vulgare	cultivar	FT790	Xin Mai 1 Hao	winter	6	China	Jiangsu		33.0271	119.707	397																		0.70282	0.1063	0.19088	West
314	792	Hordeum vulgare	cultivar	FT792	Bijoria	winter	6	India					399																		0.72525	0.17963	0.09512	West
315	796	Hordeum vulgare	cultivar	FT796	Beecher	winter	6	USA					403																		0.65021	0.22893	0.12085	West
316	Turkey31	Hordeum vulgare	cultivar	-	Aday 4	winter?	6	Turkey	-				317																		0.66328	0.14566	0.19108	West
317	784	Hordeum vulgare	landrace	FT784	HOR 753	spring	2	Greece	N Greece, Mega Rema		40.3139	21.7972	391																		0.63072	0.26843	0.10084	West
318	399	Hordeum vulgare	landrace	FT399		spring	6	Ethiopia			9.02	38.75	324																		0.71175	0.10858	0.17969	West
319	400	Hordeum vulgare	landrace	FT400		spring	6	Morocco			34.02	-6.83	325																		0.8124	0.09484	0.09276	West
320	402	Hordeum vulgare	landrace	FT402		spring	6	Algeria			36.77	3.03	327																		0.70222	0.10689	0.1909	West
321	560	Hordeum vulgare	landrace	FT560		spring	6	Georgia	Rayon Achaeta, historical province Kachetien; originally from Sovchoz	570	42.2	45.3	359																		0.67804	0.13769	0.18431	West
322	699	Hordeum vulgare	landrace	FT699		spring	6	Lebanon					362																		0.65041	0.22915	0.12042	West
323	700	Hordeum vulgare	landrace	FT700		spring	6	Germany			48° 37' 00.00'' N (Weihenstephan)	12° 06' 00.00'' E (Weihenstephan)	363																		0.60302	0.28821	0.10876	West
324	715	Hordeum vulgare	landrace	FT715	FAP 1 2158 H	spring	6	Cyprus			35.17	33.37	368																		0.71377	0.08249	0.20371	West
325	773	Hordeum vulgare	landrace	FT773	K 9338	spring	6	Russia	Archangelsk				382																		0.71187	0.10853	0.17963	West
326	421	Hordeum vulgare	landrace	FT421		winter	2	Syria	Idlib, Salkin	480	3607--N	0362747E	340																		0.66925	0.20986	0.12089	West
327	537	Hordeum vulgare	landrace	FT537		winter	2	Turkey	Urfa, Sukurali, Akcakale	368	36.883	39.067	352																		0.78396	0.14286	0.07317	West
328	538	Hordeum vulgare	landrace	FT538		winter	2	Turkey	Mardin, Girmuzan, Derbesiye (Senyurt)	484	37.1	40.667	353																		0.64193	0.22685	0.13125	West
329	788	Hordeum vulgare	landrace	FT788	IG 31522	winter	2	Syria	Idlib, Salkin	480	36.1167	36.4631	395																		0.71601	0.09275	0.19126	West
330	A10	Hordeum vulgare	landrace	FT525		winter	2	Turkey	Urfa, near Birecik	418	37.0333	37.9667	416																		0.68909	0.10662	0.20431	West
331	C10	Hordeum vulgare	landrace	FT547		winter	2	Turkey	Mardin, Nusaybin	475	37.0667	41.2167	420																		0.6337	0.18313	0.18314	West
332	398	Hordeum vulgare	landrace	FT398	LA ESTANZUELA FORAJERA 75A	winter	6	South America					323																		0.6021	0.2208	0.17711	West
333	403	Hordeum vulgare	landrace	FT403		winter	6	Tibet					328																		0.82933	0.09362	0.07703	West
334	410	Hordeum vulgare	landrace	FT410	UCNW C 72 A	winter	6	Pakistan			33.72	73.06	332																		0.78771	0.10916	0.10314	West
335	526	Hordeum vulgare	landrace	FT526		winter	6	Iran	West Azerbaijan, Saujbulagh	1359	36.75	45.717	348																		0.72433	0.11635	0.15931	West
336	527	Hordeum vulgare	landrace	FT527		winter	6	Iran	West Azerbaijan, Saujbulagh	1359	36.75	45.717	349																		0.82255	0.08576	0.09169	West
337	529	Hordeum vulgare	landrace	FT529		winter	6	Iran	Hamadan, Hamadan	1791	34.833	48.583	351																		0.69827	0.13537	0.16634	West
338	559	Hordeum vulgare	landrace	FT559		winter	6	Georgia	Senako, northeast of Omalo, Jenseits der Pirikita Alazani, Hochbecken, Rayon Achaeta, historical province Tuschetien	1900	42.383	45.667	358																		0.67815	0.13769	0.18418	West
339	689	Hordeum vulgare	landrace	FT689		winter	6	Nepal	Kosi, Tare	2040	271848N	0870506E	361																		0.71574	0.19119	0.09307	West
340	716	Hordeum vulgare	landrace	FT716	FAP 1 2158 L	winter	6	Afghanistan			34.53	69.14	369																		0.81183	0.09507	0.09309	West
341	775	Hordeum vulgare	landrace	FT775	IG 32019	winter	6	Morocco	Fes, Imarzen; 5km N of Taounate		34.4333	-4.65	383																		0.71372	0.09324	0.19305	West
342	778	Hordeum vulgare	landrace	FT778	K 10628	winter	6	Tajikistan			38.56	68.7739	386																		0.65357	0.1389	0.20754	West
343	786	Hordeum vulgare	landrace	FT786	Shayir IG 32973	winter	6	Oman	Interior, 35km S Jabrin	400	22.6667	57.3333	393																		0.65021	0.22911	0.12067	West
344	787	Hordeum vulgare	landrace	FT787	IG 128104	winter	6	Pakistan	Northern Areas, Naltar	3050	3608--N	07314--E	394																		0.68983	0.20881	0.10135	West
345	789	Hordeum vulgare	landrace	FT789	K-10628	winter	6	Tajikistan			38.56	68.7739	396																		0.65406	0.13868	0.20726	West
346	795	Hordeum vulgare	landrace	FT795	Ulleri 20	winter	6	Nepal	Upper Kali Gandaki Basin, Ulleri	2070	28.3561	83.7361	402																		0.70156	0.19537	0.10307	West
347	B10	Hordeum vulgare	landrace	FT539		winter	6	Turkey	Hakkari, Yuksekova	1870	37.5667	44.2833	418																		0.81268	0.10313	0.08415	West
348	389	Hordeum agriocrithon Åberg var. agriocrithon	agriocrithon	FT389		winter	2	China	Guizhou Sheng, Taofu		283759N	1075200E	321																		0.43897	0.1488	0.41224
349	390	Hordeum agriocrithon Åberg var. agriocrithon	agriocrithon	FT390		winter	6	China					322																		0.33463	0.09168	0.57366
350	Turkey01	Hordeum vulgare	cultivar	FT476	Cumhuriyet 50	spring	2	Turkey	Anatolian Agricultural Research Institute / Eskisehir				287																		0.5176	0.37844	0.10394
351	Turkey02	Hordeum vulgare	cultivar	FT477	Anadolu 86	spring	2	Turkey	Field Crops Central Research Institute / Ankara				288																		0.51736	0.37879	0.10384
352	Turkey03	Hordeum vulgare	cultivar	FT478	Tokak 157/37	spring	2	Turkey	Field Crops Central Research Institute / Ankara	938	39.9272	32.8644	289																		0.51802	0.37789	0.10408
353	Turkey09	Hordeum vulgare	cultivar	FT482	Efes 3	spring	2	Turkey	Anatolian Beer Malt and Southearn Industry Company / Konya	1026	37° 51' 56N	32° 28' 57E	295																		0.51796	0.37817	0.10387
354	Turkey10	Hordeum vulgare	cultivar	FT483	Efes 6	spring	2	Turkey	Anatolian Beer Malt and Southearn Industry Company / Konya	1026	37° 51' 56N	32° 28' 57E	296																		0.51786	0.37819	0.10396
355	Turkey14	Hordeum vulgare	cultivar	FT486	Efes 2	spring	2	Turkey	Anatolian Beer Malt and Southearn Industry Company / Konya	1026	37° 51' 56N	32° 28' 57E	300																		0.5177	0.37838	0.10391
356	Turkey16	Hordeum vulgare	cultivar	FT488	Angora	spring	2	Turkey	Anatolian Beer Malt and Southearn Industry Company / Konya	1026	37° 51' 56N	32° 28' 57E	302																		0.51764	0.37844	0.10392
357	Turkey18	Hordeum vulgare	cultivar	FT489	Bülbül 89	spring	2	Turkey	Field Crops Central Research Institute / Ankara	938	39° 55' 38N	32° 51' 52E	304																		0.51791	0.37817	0.10393
358	Turkey20	Hordeum vulgare	cultivar	FT491	Karatay 94	spring	2	Turkey	Bahri Dagdas International Winter Cereals Research Institute / Konya	1026	37° 51' 56N	32° 28' 57E	306																		0.51799	0.378	0.10401
359	Turkey21	Hordeum vulgare	cultivar	FT492	Tarm 92	spring	2	Turkey	Field Crops Central Research Institute / Ankara	938	39° 55' 38N	32° 51' 52E	307																		0.5177	0.3783	0.10399
360	Turkey22	Hordeum vulgare	cultivar	FT493	Anadolu 98	spring	2	Turkey	Anatolian Beer Malt and Southearn Industry Company / Konya	1026	37° 51' 56N	32° 28' 57E	308																		0.51782	0.37823	0.10397
361	Turkey23	Hordeum vulgare	cultivar	FT494	Yesevi 93	spring	2	Turkey	Field Crops Central Research Institute / Ankara	938	39° 55' 38N	32° 51' 52E	309																		0.51792	0.37822	0.10384
362	Turkey24	Hordeum vulgare	cultivar	FT495	Kalayci 97	spring	2	Turkey	Anatolian Agricultural Research Institute / Eskisehir	794	39° 46' 36N	30° 31' 14E	310																		0.41762	0.48299	0.09938
363	Turkey26	Hordeum vulgare	cultivar	FT502	Efes 1	spring	2	Turkey	Anatolian Beer Malt and Southearn Industry Company / Konya				312																		0.51769	0.37836	0.10394
364	Turkey28	Hordeum vulgare	cultivar	FT497	Efes 98	spring	2	Turkey	Anatolian Beer Malt and Southearn Industry Company / Konya	1026	37° 51' 56N	32° 28' 57E	314																		0.51796	0.37818	0.10385
365	Turkey29	Hordeum vulgare	cultivar	FT498	Obruk 86	spring	2	Turkey	Field Crops Central Research Institute / Ankara	938	39° 55' 38N	32° 51' 52E	315																		0.51752	0.37845	0.10406
366	Turkey32	Hordeum vulgare	cultivar	FT500	Orza 96	spring	2	Turkey	Field CropsCentral Research Institute / Ankara	938	39° 55' 38N	32° 51' 52E	318																		0.5178	0.37831	0.10391
367	406	Hordeum vulgare	cultivar	FT406	SWANNEK G94AD2/60/1059 = developed in Cape Province, South Africa - before selection from England	spring	2	Africa					329																		0.42855	0.48464	0.0868
368	417	Hordeum vulgare	cultivar	FT417	Proctor Heun	spring	2	United Kingdom			51.5094	-0.118319	337																		0.47306	0.27714	0.24979
369	431	Hordeum vulgare	cultivar	FT431	L94 Sigi	spring	2	Argentinia					343																		0.38504	0.16803	0.44693
370	707	Hordeum vulgare	cultivar	FT707	MARTONVASARI F B 104	spring	2	Hungaria					366																		0.58794	0.29918	0.1129
371	769	Hordeum vulgare	cultivar	FT769	Ilmen	spring	2	Russia	Ekaterinenburg				378																		0.47636	0.25051	0.27312
372	809	Hordeum vulgare	cultivar	FT809	OWB dom	spring	2	USA			38.895	-77.0367	413																		0.30522	0.15231	0.54246
373	H08	Hordeum vulgare	cultivar		Thuringia	spring	2	Germany	Saatzucht Hadmersleben Germany				424																		0.59177	0.28721	0.12103
374	Turkey04	Hordeum vulgare	cultivar	FT479	Kral 97	spring	6	Turkey	Bahri Dagdas International Winter Cereals Research Institute / Konya	1026	37.8656	32.4825	290																		0.37829	0.39401	0.22771
375	712	Hordeum vulgare	cultivar	FT712	AEGYPTISCHE VIERZEILIGE	spring	6	Egypt			30.08	31.25	367																		0.54709	0.30895	0.14395
376	772	Hordeum vulgare	cultivar	FT772	Afrasiab	spring	6	Uzbekistan	Samarkand		39.6542	66.9597	381																		0.59071	0.28737	0.12194
377	808	Hordeum vulgare	cultivar	FT808	OWB rec	spring	6	USA			38.895	-77.0367	412																		0.53654	0.26157	0.20188
378	Turkey06	Hordeum vulgare	cultivar	-	Yesilköy 387	spring?	6	Turkey	-				292																		0.52098	0.17197	0.30705
379	Turkey07	Hordeum vulgare	cultivar	FT481	Aydanhanim	winter	2	Turkey	Field Crops Central Research Institute / Ankara		39.9167	32.85	293																		0.51795	0.37806	0.10399
380	Turkey12	Hordeum vulgare	cultivar	FT485	Efes-4	winter	2	Turkey	Anatolian Beer Malt and Southearn Industry Company / Konya	1026	37° 51' 56N	32° 28' 57E	298																		0.51811	0.37796	0.10394
381	Turkey15	Hordeum vulgare	cultivar	FT487	Cumra 2001	winter	2	Turkey	Anatolian Efes Beer and Malt Company / Konya	1026	37° 51' 56N	32° 28' 57E	301																		0.51765	0.37835	0.10399
382	Turkey30	Hordeum vulgare	cultivar	FT499	Sahin 91	winter	2	Turkey	Southeastern Anatolian Agricultural Research Institute / Diyarbakir	675	37° 55' 8N	40° 12' 38E	316																		0.51769	0.37839	0.10392
383	Turkey33	Hordeum vulgare	cultivar	FT518	Balkan 96	winter	2	Turkey	Thrace Agricultural Research Institute / Edirne	26	41.6744	26.5608	319																		0.55999	0.2376	0.2024
384	419	Hordeum vulgare	cultivar	FT419	Mansholt, zweizeilig	winter	2	Netherlands			52.37	4.89	338																		0.28465	0.49146	0.22391
385	A08	Hordeum vulgare	cultivar	FT418	Igri	winter	2	Germany			52.5186	13.4081	415																		0.56016	0.23762	0.20222
386	Turkey05	Hordeum vulgare	cultivar	-	Avci 2002	winter	6	Turkey	Field Crops Central Research Institute / Ankara				291																		0.54993	0.25448	0.19561
387	Turkey11	Hordeum vulgare	cultivar	FT484	Cetin 2000	winter	6	Turkey	Field Crops Central Research Institute / Ankara	938	39° 55' 38N	32° 51' 52E	297																		0.54793	0.27634	0.17571
388	Turkey17	Hordeum vulgare	cultivar	FT503	Erginel 90	winter	6	Turkey	Anatolian Agricultural Research Institute / Eskisehir	794	39.7767	30.5206	303																		0.54787	0.27641	0.17574
389	Turkey19	Hordeum vulgare	cultivar	FT490	Yildirim	winter	6	Turkey	Thrace Agricultural Research Institute / Edirne	26	41.6744	26.5608	305																		0.47342	0.30896	0.21761
390	815	Hordeum vulgare	cultivar	FT815	Athenais	winter	6	Cyprus			35.1167	33.4	414																		0.58372	0.25231	0.16395
391	F2341	Hordeum vulgare	cultivar	FT881				Iran	Iran, Alborz mountains near Khojiabad	1930	35.873	51.5371	286																		0.5459	0.32983	0.12428
392	PI531957	Hordeum vulgare	cultivar					Egypt	Abo-Homos-Behera		31.1042	30.2994	425																		0.54496	0.10305	0.35196
393	401	Hordeum vulgare	landrace	FT401		spring	2	Egypt			30.08	31.25	326																		0.47304	0.27715	0.24983
394	408	Hordeum vulgare	landrace	FT408		spring	2	Ethiopia			9.02	38.75	330																		0.57211	0.17047	0.25742
395	412	Hordeum vulgare	landrace	FT412	FOA II	spring	2	Ethiopia			9.02	38.75	333																		0.57201	0.17023	0.25777
396	451	Hordeum vulgare	landrace	FT451		spring	2	Turkey	Usak				347																		0.51812	0.378	0.10388
397	763	Hordeum vulgare	landrace	FT763	IQ 70061	spring	2	Iraq					372																		0.42863	0.48462	0.08673
398	777	Hordeum vulgare	landrace	FT777	K 11749	spring	2	Kyrgistan			42.8667	74.5667	385																		0.44653	0.43477	0.11871
399	785	Hordeum vulgare	landrace	FT785	HOR 10555	spring	2	Italy	Sicily, N of Ummari	270	41.8833	12.4833	392																		0.58813	0.29884	0.11302
400	776	Hordeum vulgare	landrace	FT776	K 4847	spring	6	Kazakhstan	Aqtobe		50.2831	57.1667	384																		0.42462	0.24675	0.32862
401	779	Hordeum vulgare	landrace	FT779	K 10877	spring	6	Turkmenistan			37.9417	58.3836	387																		0.50493	0.38871	0.10634
402	782	Hordeum vulgare	landrace	FT782	HOR 383	spring	6	Bulgaria			42.6972	23.3233	389																		0.54483	0.13914	0.31602
403	783	Hordeum vulgare	landrace	FT783	HOR 750	spring	6	Albania			41.3256	19.8197	390																		0.57774	0.23729	0.18496
404	801	Hordeum vulgare	landrace	FT801	HOR 4727	spring	6	Turkey					408																		0.57776	0.23742	0.18481
405	414	Hordeum vulgare	landrace	FT414	SIGLAH	winter	2	Yemen			15.36	44.21	335																		0.59163	0.28728	0.12109
406	543	Hordeum vulgare	landrace	FT543		winter	2	Turkey	Urfa, Tileyli	558	37.05	39.433	356																		0.55151	0.24258	0.20593
407	762	Hordeum vulgare	landrace	FT762	IG 128089	winter	2	Afghanistan	Ghowr, Gormao village, Poon Hills. Habitat: hillside, barley stack	2774	34.633	65.75	371																		0.5255	0.07526	0.39925
408	413	Hordeum vulgare	landrace	FT413	NIPPON	winter	6	East Asia					334																		0.41904	0.2238	0.35716
409	447	Hordeum vulgare	landrace	FT447		winter	6	Morocco	Meknes, near Tedders	550	33.6333	-6.28333	346																		0.5647	0.1092	0.32606
410	528	Hordeum vulgare	landrace	FT528		winter	6	Iran	West Azerbaijan, Rezaieh	1311	37.55	45.067	350																		0.51739	0.32053	0.16207
411	540	Hordeum vulgare	landrace	FT540		winter	6	Turkey	Hakkari, Piyanis	1887	37.583	43.567	354																		0.41744	0.30635	0.2762
412	541	Hordeum vulgare	landrace	FT541		winter	6	Turkey	Hakkari, Piyanis	1887	37.583	43.567	355																		0.53026	0.2964	0.17333
413	725	Hordeum vulgare	landrace	FT725	ABARIK	winter	6	Turkmenistan	Turkestan?		37.95	58.39	370																		0.39388	0.10822	0.49789
414	764	Hordeum vulgare	landrace	FT764	IG 128216	winter	6	Lybia	Sabha, Ghadduwah	455	26.4667	14.3833	373																		0.48874	0.2801	0.23116
415	800	Hordeum vulgare	landrace	FT800	FAO 3450	winter	6	Iran	Hamadan, Nahavand, 31 km	1800	34.5833	48.8167	407																		0.56333	0.19773	0.23893
